# Supplementary material for: Loss of Otopetrin 1 affects thermoregulation during fasting in mice
Source: PLoS One. 2023 Oct 9;18(10):e0292610. doi: 10.1371/journal.pone.0292610 (PMC10561838; doi:10.1371/journal.pone.0292610)
Supplement: S2 Table — (XLSX) [file pone.0292610.s009.xlsx]

## Sheet: TMM_normalized_reads_count_per_
Gene_symbol	NAME	BAT_WT_1	BAT_WT_2	BAT_WT_3	BAT_KO_1	BAT_KO_2	BAT_KO_3
0610005C13Rik	RIKEN cDNA 0610005C13 gene	0.144024	0	0	0.620457	0	0.208908
0610007P14Rik	RIKEN cDNA 0610007P14 gene	10.2257	7.36029	7.38816	6.20457	10.4745	8.77415
0610009B22Rik	RIKEN cDNA 0610009B22 gene	23.1878	31.4159	26.269	32.8842	22.8534	29.2472
0610009L18Rik	RIKEN cDNA 0610009L18 gene	1.58426	0.718077	0.985088	0.827276	0.952227	1.04454
0610009O20Rik	RIKEN cDNA 0610009O20 gene	48.68	45.4184	46.2992	40.1229	43.9929	44.7064
0610010B08Rik	RIKEN cDNA 0610010B08 gene	13.2502	11.3097	16.5823	7.85912	19.6159	23.1888
0610010F05Rik	RIKEN cDNA 0610010F05 gene	33.1254	41.469	33.6572	40.1229	35.8037	47.6311
0610010K14Rik	RIKEN cDNA 0610010K14 gene	9.50556	10.5916	7.88071	8.47958	12.1885	6.26725
0610011F06Rik	RIKEN cDNA 0610011F06 gene	16.9948	19.3881	19.7018	16.1319	15.4261	15.877
0610012G03Rik	RIKEN cDNA 0610012G03 gene	43.4951	52.0606	46.2992	52.532	59.0381	54.5251
0610030E20Rik	RIKEN cDNA 0610030E20 gene	51.7045	38.7762	39.5677	34.9524	31.9948	32.7986
0610031J06Rik	NA	54.873	45.5979	42.523	42.8115	52.9438	42.1995
0610031O16Rik	RIKEN cDNA 0610031O16 gene	0	0	0	0	0	0
0610037L13Rik	RIKEN cDNA 0610037L13 gene	24.196	17.7724	15.5972	22.9569	24.1866	20.6819
0610038B21Rik	RIKEN cDNA 0610038B21 gene	0	0	0	0	0	0
0610039K10Rik	RIKEN cDNA 0610039K10 gene	0	0	0	0	0	0
0610040B10Rik	RIKEN cDNA 0610040B10 gene	2.01633	3.76991	2.6269	1.86137	2.66624	1.25345
0610040F04Rik	RIKEN cDNA 0610040F04 gene	0	0	0	0	0.190445	0
0610040J01Rik	RIKEN cDNA 0610040J01 gene	0	0.538558	0	0	0.190445	0.208908
0610043K17Rik	RIKEN cDNA 0610043K17 gene	0.288047	0.179519	0.164181	0.413638	0.190445	0.417817
1010001N08Rik	RIKEN cDNA 1010001N08 gene	0	0	0	0	0	0
1100001G20Rik	NA	0.432071	0.718077	0	0	1.33312	0.208908
1110001J03Rik	RIKEN cDNA 1110001J03 gene	48.536	49.1883	53.6873	49.6366	58.0859	49.9291
1110002L01Rik	RIKEN cDNA 1110002L01 gene	7.9213	7.18077	6.73144	12.616	9.14138	13.579
1110004E09Rik	RIKEN cDNA 1110004E09 gene	20.7394	18.67	19.7018	18.8205	24.7579	22.9799
1110004F10Rik	RIKEN cDNA 1110004F10 gene	37.8782	34.1087	42.8513	41.157	39.9935	40.1104
1110006O24Rik	RIKEN cDNA 1110006O24 gene	0.288047	0.718077	0.328363	0.620457	1.33312	1.46236
1110007C09Rik	RIKEN cDNA 1110007C09 gene	20.8834	20.2857	23.6421	19.6478	22.8534	17.3394
1110008F13Rik	RIKEN cDNA 1110008F13 gene	170.956	175.39	183.555	215.505	222.059	177.363
1110008L16Rik	RIKEN cDNA 1110008L16 gene	19.2992	20.6447	20.0301	24.1978	19.4254	18.175
1110008P14Rik	RIKEN cDNA 1110008P14 gene	29.5248	43.6232	41.2095	42.1911	60.9425	41.9906
1110012L19Rik	RIKEN cDNA 1110012L19 gene	9.50556	11.4892	11.0002	10.9614	11.9981	13.1612
1110015O18Rik	RIKEN cDNA 1110015O18 gene	0.144024	0	0	0	0	0
1110017D15Rik	RIKEN cDNA 1110017D15 gene	0	0	0	0	0	0
1110019D14Rik	RIKEN cDNA 1110019D14 gene	5.32887	6.64222	7.0598	7.6523	6.2847	7.93852
1110020A21Rik	RIKEN cDNA 1110020A21 gene	2.01633	1.61567	2.6269	2.48183	3.99935	3.13363
1110025L11Rik	RIKEN cDNA 1110025L11 gene	0	0	0	0	0	0
1110028F11Rik	RIKEN cDNA 1110028F11 gene	0	0	0	0	0	0
1110028F18Rik	RIKEN cDNA 1110028F18 gene	0	0	0	0	0	0
1110032A03Rik	RIKEN cDNA 1110032A03 gene	46.8077	71.8077	64.0307	77.5571	67.2272	77.9228
1110032F04Rik	RIKEN cDNA 1110032F04 gene	0	0	0	0	0.190445	0
1110034G24Rik	RIKEN cDNA 1110034G24 gene	3.88864	4.6675	2.6269	2.06819	2.47579	2.29799
1110036E04Rik	RIKEN cDNA 1110036E04 gene	0	0	0	0	0	0
1110037F02Rik	RIKEN cDNA 1110037F02 gene	49.6882	49.3678	43.6722	49.0161	36.9464	59.33
1110038B12Rik	RIKEN cDNA 1110038B12 gene	3.74461	2.87231	3.94035	4.55002	4.1898	2.5069
1110038F14Rik	RIKEN cDNA 1110038F14 gene	8.35337	10.2326	11.3285	7.23867	7.99871	7.72961
1110046J04Rik	RIKEN cDNA 1110046J04 gene	0.720118	0.179519	0	0	0.380891	0
1110051M20Rik	RIKEN cDNA 1110051M20 gene	3.31254	3.05183	2.6269	2.68865	2.66624	2.08908
1110054M08Rik	NA	6.19302	7.53981	5.08962	4.3432	12.1885	6.05834
1110057K04Rik	NA	73.308	70.1921	64.8516	74.8685	78.4635	91.9197
1110058L19Rik	NA	18.579	17.5929	18.5525	15.3046	22.0917	17.1305
1110059E24Rik	RIKEN cDNA 1110059E24 gene	13.6822	12.7459	14.9405	14.2705	17.7114	15.6681
1110059G10Rik	RIKEN cDNA 1110059G10 gene	10.2257	9.87356	12.4778	12.4091	11.4267	11.49
1110065P20Rik	RIKEN cDNA 1110065P20 gene	12.386	14.182	13.2987	16.3387	16.5688	9.81869
1190002F15Rik	RIKEN cDNA 1190002F15 gene	0	0	0	0	0.190445	0
1190002N15Rik	RIKEN cDNA 1190002N15 gene	36.1499	39.1352	39.4035	37.6411	27.6146	25.069
1190003K10Rik	RIKEN cDNA 1190003K10 gene	0	0	0	0	0	0
1190005I06Rik	RIKEN cDNA 1190005I06 gene	28.8047	27.4665	26.7616	15.5114	26.6624	21.5176
1190007I07Rik	RIKEN cDNA 1190007I07 gene	12.9621	11.3097	12.642	12.8228	14.4739	6.47616
1200014J11Rik	RIKEN cDNA 1200014J11 gene	22.6117	17.5929	23.9705	24.1978	16.1879	23.1888
1300002E11Rik	RIKEN cDNA 1300002E11 gene	6.91313	5.92414	6.07471	5.3773	7.61782	5.84943
1300002K09Rik	NA	0.144024	0	0	0	0.190445	0
1300017J02Rik	RIKEN cDNA 1300017J02 gene	0	0.179519	0.492544	0.206819	0.190445	0
1500004A13Rik	RIKEN cDNA 1500004A13 gene	0.432071	0.718077	0	0.413638	0.190445	0
1500009C09Rik	RIKEN cDNA 1500009C09 gene	0	0	0	0	0	0
1500009L16Rik	RIKEN cDNA 1500009L16 gene	0.144024	0.359039	0	0	0.190445	0.208908
1500011B03Rik	RIKEN cDNA 1500011B03 gene	1.58426	1.79519	1.806	1.0341	3.61846	1.25345
1500011K16Rik	RIKEN cDNA 1500011K16 gene	20.3073	25.4917	21.3436	26.0592	28.1859	19.4285
1500012F01Rik	RIKEN cDNA 1500012F01 gene	6.62509	8.97597	8.53743	11.9955	9.90316	7.10289
1500012K07Rik	RIKEN cDNA 1500012K07 gene	0	0	0	0	0	0
1500015A07Rik	RIKEN cDNA 1500015A07 gene	3.60059	1.43615	1.47763	1.86137	2.85668	1.04454
1500015L24Rik	RIKEN cDNA 1500015L24 gene	0	0	0	0	0	0
1500015O10Rik	RIKEN cDNA 1500015O10 gene	0	0	0.164181	0.206819	0	0
1500017E21Rik	RIKEN cDNA 1500017E21 gene	0.144024	1.61567	1.806	0.620457	0.952227	1.46236
1600002D24Rik	RIKEN cDNA 1600002D24 gene	0	0	0	0	0	0
1600002H07Rik	RIKEN cDNA 1600002H07 gene	2.59243	2.69279	2.29854	0.620457	2.47579	2.08908
1600002K03Rik	RIKEN cDNA 1600002K03 gene	1.58426	2.33375	1.64181	2.89547	2.0949	0.835634
1600010M07Rik	RIKEN cDNA 1600010M07 gene	0.144024	0	0	0.206819	1.14267	0
1600012H06Rik	RIKEN cDNA 1600012H06 gene	23.4759	24.0556	28.075	24.6115	20.5681	26.1135
1600014C10Rik	RIKEN cDNA 1600014C10 gene	85.118	120.278	99.3297	121.196	109.316	121.794
1600014C23Rik	RIKEN cDNA 1600014C23 gene	0	0.179519	0	0	0	0
1600014K23Rik	RIKEN cDNA 1600014K23 gene	0	0	0	0	0	0
1600015I10Rik	RIKEN cDNA 1600015I10 gene	0.432071	0.179519	0	0.206819	0	0.208908
1600016N20Rik	NA	0	0	0	0	0	0
1600019K03Rik	RIKEN cDNA 1600019K03 gene	0	0	0	0	0	0
1600020E01Rik	RIKEN cDNA 1600020E01 gene	4.75278	6.64222	4.4329	4.96366	5.33247	4.59598
1600023N17Rik	RIKEN cDNA 1600023N17 gene	0	0.179519	0.164181	0.620457	0	0.208908
1600025M17Rik	RIKEN cDNA 1600025M17 gene	0	0	0	0	0	0
1600027J07Rik	RIKEN cDNA 1600027J07 gene	0	0	0	0	0	0
1600029I14Rik	RIKEN cDNA 1600029I14 gene	0	0	0	0	0	0
1600029O15Rik	RIKEN cDNA 1600029O15 gene	0.288047	0.179519	0.164181	0.206819	0.190445	0
1700001C02Rik	RIKEN cDNA 1700001C02 gene	0	0	0.164181	0	0	0
1700001C19Rik	RIKEN cDNA 1700001C19 gene	0	0	0	0	0	0
1700001D01Rik	RIKEN cDNA 1700001D01 gene	0	0	0	0	0	0
1700001F09Rik	RIKEN cDNA 1700001F09 gene	0	0	0	0	0	0
1700001G11Rik	RIKEN cDNA 1700001G11 gene	0	0.179519	0.328363	0	0.190445	0.417817
1700001G17Rik	RIKEN cDNA 1700001G17 gene	0.144024	0.179519	0.164181	0	0.380891	0
1700001J03Rik	RIKEN cDNA 1700001J03 gene	0.288047	0	0	0	0	0
1700001J11Rik	RIKEN cDNA 1700001J11 gene	0	0	0.164181	0	0	0.835634
1700001K19Rik	RIKEN cDNA 1700001K19 gene	0	0.179519	0	0	0.380891	0
1700001K23Rik	RIKEN cDNA 1700001K23 gene	0	0	0	0	0	0
1700001L05Rik	RIKEN cDNA 1700001L05 gene	0.288047	0	0.328363	0.413638	0	0.208908
1700001L19Rik	RIKEN cDNA 1700001L19 gene	0	0	0	0	0	0
1700001O22Rik	RIKEN cDNA 1700001O22 gene	0.720118	1.07712	0.656726	0.620457	0.380891	0.417817
1700001P01Rik	RIKEN cDNA 1700001P01 gene	0	0	0	0	0	0
1700003C15Rik	RIKEN cDNA 1700003C15 gene	0	0	0	0	0	0
1700003D09Rik	RIKEN cDNA 1700003D09 gene	0	0	0	0	0	0
1700003E16Rik	RIKEN cDNA 1700003E16 gene	0.288047	0.718077	0.328363	0.827276	0.380891	0.208908
1700003E24Rik	RIKEN cDNA 1700003E24 gene	0	0	0	0	0	0
1700003F12Rik	RIKEN cDNA 1700003F12 gene	0	0.179519	0	0	0	0.208908
1700003G13Rik	RIKEN cDNA 1700003G13 gene	0	0	0	0	0	0
1700003G18Rik	RIKEN cDNA 1700003G18 gene	0	0.179519	0.164181	0	0	0
1700003H04Rik	RIKEN cDNA 1700003H04 gene	0	0	0	0	0	0
1700003L19Rik	RIKEN cDNA 1700003L19 gene	0	0	0	0	0	0
1700003M02Rik	RIKEN cDNA 1700003M02 gene	0	0	0	0	0	0
1700003M07Rik	RIKEN cDNA 1700003M07 gene	0	0	0	0	0	0
1700003P14Rik	RIKEN cDNA 1700003P14 gene	0	0	0	0	0	0
1700006A11Rik	RIKEN cDNA 1700006A11 gene	0	0	0	0	0	0
1700006E09Rik	RIKEN cDNA 1700006E09 gene	0	0	0	0	0	0
1700006F04Rik	RIKEN cDNA 1700006F04 gene	0	0	0	0	0	0
1700006H21Rik	RIKEN cDNA 1700006H21 gene	0	0	0	0	0	0
1700007B14Rik	RIKEN cDNA 1700007B14 gene	0	0	0	0	0	0
1700007F19Rik	RIKEN cDNA 1700007F19 gene	0	0	0	0	0	0
1700007G11Rik	RIKEN cDNA 1700007G11 gene	0	0	0	0	0	0
1700007J10Rik	RIKEN cDNA 1700007J10 gene	0.144024	0	0	0	0	0.208908
1700007K09Rik	RIKEN cDNA 1700007K09 gene	0	0	0	0	0	0
1700007K13Rik	RIKEN cDNA 1700007K13 gene	0.144024	0.359039	0.164181	0.620457	0.190445	0.626725
1700007L15Rik	RIKEN cDNA 1700007L15 gene	1.58426	2.15423	0.820907	0.827276	1.90445	1.46236
1700007P06Rik	RIKEN cDNA 1700007P06 gene	0.144024	0	0	0	0	0
1700008F21Rik	NA	0.144024	0	0	0	0	0
1700008I05Rik	NA	0	0	0	0	0	0
1700008J07Rik	RIKEN cDNA 1700008J07 gene	7.20118	7.36029	7.55234	11.1682	11.8076	7.93852
1700008K24Rik	RIKEN cDNA 1700008K24 gene	0	0	0	0	0	0
1700008O03Rik	RIKEN cDNA 1700008O03 gene	0.288047	0	0.328363	0.206819	0.571336	0.417817
1700008P02Rik	RIKEN cDNA 1700008P02 gene	0	0	0	0	0	0
1700009C05Rik	RIKEN cDNA 1700009C05 gene	0	0	0	0	0	0
1700009J07Rik	RIKEN cDNA 1700009J07 gene	0	0	0	0	0	0
1700009N14Rik	RIKEN cDNA 1700009N14 gene	0	0	0	0	0	0
1700009P17Rik	NA	0.288047	0.718077	0.656726	2.89547	1.33312	1.46236
1700010B08Rik	RIKEN cDNA 1700010B08 gene	0.144024	0	0	0	0	0
1700010D01Rik	RIKEN cDNA 1700010D01 gene	0	0	0	0	0	0
1700010I02Rik	RIKEN cDNA 1700010I02 gene	0	0.359039	0	0	0	0
1700010I14Rik	RIKEN cDNA 1700010I14 gene	0.864142	0.538558	0	0.413638	0.190445	0.626725
1700010J16Rik	RIKEN cDNA 1700010J16 gene	0	0	0	0	0	0
1700010K23Rik	RIKEN cDNA 1700010K23 gene	0	0	0	0	0	0
1700011A15Rik	RIKEN cDNA 1700011A15 gene	0	0	0	0	0	0.208908
1700011B04Rik	RIKEN cDNA 1700011B04 gene	0	0	0	0	0	0
1700011E24Rik	RIKEN cDNA 1700011E24 gene	0	0	0	0	0	0
1700011H14Rik	RIKEN cDNA 1700011H14 gene	0.144024	0	0	0	0	0.626725
1700011I03Rik	RIKEN cDNA 1700011I03 gene	0	0	0	0	0	0
1700011L22Rik	RIKEN cDNA 1700011L22 gene	0	0	0	0	0	0
1700011M02Rik	RIKEN cDNA 1700011M02 gene	0	0	0	0	0	0
1700012A03Rik	RIKEN cDNA 1700012A03 gene	0	0	0	0	0	0
1700012B07Rik	RIKEN cDNA 1700012B07 gene	0	0	0	0	0	0
1700012B09Rik	RIKEN cDNA 1700012B09 gene	0	0	0	0	0	0
1700012D01Rik	RIKEN cDNA 1700012D01 gene	0.144024	0.538558	0	0.206819	0.190445	0.417817
1700012D14Rik	RIKEN cDNA 1700012D14 gene	0.144024	0.359039	0.164181	0.620457	0.380891	0.626725
1700012I11Rik	RIKEN cDNA 1700012I11 gene	0	0	0	0	0	0
1700012L04Rik	RIKEN cDNA 1700012L04 gene	0	0	0	0	0	0
1700012P22Rik	RIKEN cDNA 1700012P22 gene	0	0	0	0	0	0
1700013D24Rik	RIKEN cDNA 1700013D24 gene	0	0	0	0	0	0
1700013F07Rik	RIKEN cDNA 1700013F07 gene	0	0	0	0	0	0
1700013G24Rik	RIKEN cDNA 1700013G24 gene	0	0	0	0	0	0
1700013H16Rik	RIKEN cDNA 1700013H16 gene	0	0	0	0	0	0
1700015E13Rik	RIKEN cDNA 1700015E13 gene	0	0	0	0	0	0
1700015F17Rik	RIKEN cDNA 1700015F17 gene	0	0	0	0	0	0
1700015G11Rik	RIKEN cDNA 1700015G11 gene	0	0	0	0	0	0
1700016C15Rik	RIKEN cDNA 1700016C15 gene	0	0	0	0	0	0
1700016D06Rik	RIKEN cDNA 1700016D06 gene	0	0	0	0	0.190445	0
1700016G22Rik	RIKEN cDNA 1700016G22 gene	0	0	0	0	0	0
1700016H13Rik	RIKEN cDNA 1700016H13 gene	0	0	0	0	0	0
1700016K19Rik	RIKEN cDNA 1700016K19 gene	0	0	0	0	0	0
1700016L04Rik	RIKEN cDNA 1700016L04 gene	0	0	0	0.206819	0	0
1700016L21Rik	RIKEN cDNA 1700016L21 gene	0	0	0	0	0	0
1700016P04Rik	RIKEN cDNA 1700016P04 gene	0	0	0	0	0	0
1700017B05Rik	RIKEN cDNA 1700017B05 gene	31.5412	27.4665	30.7019	19.6478	22.8534	27.1581
1700017D01Rik	RIKEN cDNA 1700017D01 gene	0	0	0	0	0	0
1700017G19Rik	RIKEN cDNA 1700017G19 gene	0	0	0	0	0	0
1700017J07Rik	RIKEN cDNA 1700017J07 gene	0	0	0	0	0	0
1700017N19Rik	RIKEN cDNA 1700017N19 gene	0	0	0	0	0	0
1700018A04Rik	RIKEN cDNA 1700018A04 gene	0	0	0	0	0	0
1700018B08Rik	RIKEN cDNA 1700018B08 gene	0	0	0	0	0	0
1700018B24Rik	RIKEN cDNA 1700018B24 gene	0	0	0.164181	0	0	0
1700018C11Rik	RIKEN cDNA 1700018C11 gene	0	0	0	0	0	0
1700018F24Rik	RIKEN cDNA 1700018F24 gene	0.144024	0	0	0	0	0
1700018G05Rik	RIKEN cDNA 1700018G05 gene	0.144024	0.359039	0	0.206819	0.190445	0
1700018L02Rik	RIKEN cDNA 1700018L02 gene	1.44024	1.43615	1.31345	0.827276	1.71401	1.04454
1700019A02Rik	RIKEN cDNA 1700019A02 gene	0	0	0	0	0	0
1700019B03Rik	RIKEN cDNA 1700019B03 gene	0	0	0	0	0	0
1700019B21Rik	RIKEN cDNA 1700019B21 gene	0	0	0	0	0	0
1700019D03Rik	RIKEN cDNA 1700019D03 gene	0.144024	0.359039	0.164181	0.206819	0.190445	0
1700019E08Rik	RIKEN cDNA 1700019E08 gene	0	0	0	0	0	0
1700019G17Rik	RIKEN cDNA 1700019G17 gene	3.16852	3.94943	4.4329	2.89547	1.90445	2.29799
1700019G24Rik	RIKEN cDNA 1700019G24 gene	0	0	0	0	0	0
1700019L03Rik	RIKEN cDNA 1700019L03 gene	0.144024	0.359039	0.164181	0	0	0
1700019M22Rik	RIKEN cDNA 1700019M22 gene	0	0	0	0	0	0
1700019N19Rik	RIKEN cDNA 1700019N19 gene	0	0	0	0	0	0
1700019O17Rik	RIKEN cDNA 1700019O17 gene	0	0	0	0	0	0
1700020A23Rik	RIKEN cDNA 1700020A23 gene	0.144024	0	0	0	0	0
1700020D05Rik	RIKEN cDNA 1700020D05 gene	0	0	0	0	0.380891	0
1700020G17Rik	RIKEN cDNA 1700020G17 gene	0	0	0	0	0	0
1700020I14Rik	RIKEN cDNA 1700020I14 gene	77.3407	77.1933	92.4341	99.6868	80.1775	84.8168
1700020L24Rik	RIKEN cDNA 1700020L24 gene	4.46473	4.84702	3.28363	1.65455	2.85668	2.71581
1700020M21Rik	RIKEN cDNA 1700020M21 gene	0	0	0	0	0	0
1700020N01Rik	RIKEN cDNA 1700020N01 gene	0	0	0	0	0	0
1700020N15Rik	RIKEN cDNA 1700020N15 gene	0	0	0	0	0	0
1700020N18Rik	RIKEN cDNA 1700020N18 gene	0	0	0	0	0	0
1700021F05Rik	RIKEN cDNA 1700021F05 gene	57.1774	62.1137	60.2546	64.9412	73.131	73.1179
1700021F07Rik	RIKEN cDNA 1700021F07 gene	0	0	0	0	0	0
1700021K19Rik	RIKEN cDNA 1700021K19 gene	26.2123	21.0038	24.7914	26.6797	17.521	23.1888
1700021N21Rik	RIKEN cDNA 1700021N21 gene	0	0	0	0	0	0
1700022A21Rik	RIKEN cDNA 1700022A21 gene	0	0	0	0	0	0
1700022A22Rik	RIKEN cDNA 1700022A22 gene	0	0	0	0	0	0
1700022E09Rik	RIKEN cDNA 1700022E09 gene	0	0	0	0	0	0
1700022H16Rik	RIKEN cDNA 1700022H16 gene	0	0	0	0	0	0
1700022I11Rik	RIKEN cDNA 1700022I11 gene	0	0.179519	0	0	0	0
1700023C21Rik	RIKEN cDNA 1700023C21 gene	0	0	0	0	0	0
1700023E05Rik	NA	0	0	0	0	0	0
1700023F02Rik	RIKEN cDNA 1700023F02 gene	0	0	0	0	0	0
1700023F06Rik	RIKEN cDNA 1700023F06 gene	0	0	0	0	0	0
1700023L04Rik	NA	0	0.359039	0	0.206819	0	0.208908
1700024B18Rik	RIKEN cDNA 1700024B18 gene	0	0	0	0	0	0
1700024F13Rik	RIKEN cDNA 1700024F13 gene	0.144024	0.179519	0	0	0	0
1700024G13Rik	RIKEN cDNA 1700024G13 gene	0	0	0	0	0	0
1700024P04Rik	RIKEN cDNA 1700024P04 gene	0	0	0	0	0	0
1700024P16Rik	RIKEN cDNA 1700024P16 gene	0.288047	0	0.164181	0	0	0
1700025B11Rik	RIKEN cDNA 1700025B11 gene	0.144024	0	0	0	0	0
1700025C18Rik	RIKEN cDNA 1700025C18 gene	0	0	0	0	0	0
1700025F22Rik	RIKEN cDNA 1700025F22 gene	0	0	0	0	0	0
1700025F24Rik	RIKEN cDNA 1700025F24 gene	0	0	0	0	0	0
1700025G04Rik	RIKEN cDNA 1700025G04 gene	8.64142	7.00125	8.20907	6.82503	7.61782	7.10289
1700025K24Rik	RIKEN cDNA 1700025K24 gene	0	0	0	0	0	0
1700025M24Rik	RIKEN cDNA 1700025M24 gene	0	0	0	0	0	0
1700025N23Rik	RIKEN cDNA 1700025N23 gene	0.144024	0	0	0	0	0
1700026D08Rik	RIKEN cDNA 1700026D08 gene	0.288047	0.179519	0	0	0.190445	0.208908
1700026D11Rik	RIKEN cDNA 1700026D11 gene	0	0	0	0	0	0
1700026F02Rik	RIKEN cDNA 1700026F02 gene	0	0	0	0	0	0
1700026L06Rik	RIKEN cDNA 1700026L06 gene	0	0	0	0	0	0
1700027A15Rik	RIKEN cDNA 1700027A15 gene	0	0	0	0	0.190445	0
1700027F09Rik	RIKEN cDNA 1700027F09 gene	0	0	0	0	0	0
1700027H10Rik	RIKEN cDNA 1700027H10 gene	0	0	0	0	0	0
1700027I24Rik	RIKEN cDNA 1700027I24 gene	0	0	0	0	0	0
1700027J07Rik	RIKEN cDNA 1700027J07 gene	0	0	0	0	0	0
1700028B04Rik	RIKEN cDNA 1700028B04 gene	0	0	0	0	0	0
1700028D13Rik	RIKEN cDNA 1700028D13 gene	0	0	0	0	0	0
1700028E10Rik	RIKEN cDNA 1700028E10 gene	0	0.179519	0.328363	0	0	0
1700028I16Rik	RIKEN cDNA 1700028I16 gene	0	0	0	0	0	0
1700028J19Rik	RIKEN cDNA 1700028J19 gene	0.432071	0.359039	0	0	0.190445	0
1700028K03Rik	RIKEN cDNA 1700028K03 gene	0.288047	0.179519	0.328363	0.827276	0.380891	0
1700028M03Rik	RIKEN cDNA 1700028M03 gene	0	0	0	0	0	0
1700028P14Rik	RIKEN cDNA 1700028P14 gene	0	0	0	0	0	0
1700028P15Rik	RIKEN cDNA 1700028P15 gene	0	0	0	0	0	0
1700029B22Rik	RIKEN cDNA 1700029B22 gene	0	0	0	0	0	0
1700029F12Rik	RIKEN cDNA 1700029F12 gene	0	0	0	0	0	0
1700029H14Rik	RIKEN cDNA 1700029H14 gene	0.144024	0	0	0	0	0
1700029I15Rik	RIKEN cDNA 1700029I15 gene	0.144024	0	0	0	0	0.208908
1700029J03Rik	RIKEN cDNA 1700029J03 gene	0	0	0	0	0	0
1700029J07Rik	RIKEN cDNA 1700029J07 gene	2.30438	2.33375	1.31345	0.827276	1.14267	0.835634
1700029M20Rik	RIKEN cDNA 1700029M20 gene	0	0	0	0	0	0
1700029N11Rik	RIKEN cDNA 1700029N11 gene	0	0	0	0	0	0
1700029P11Rik	RIKEN cDNA 1700029P11 gene	0	0	0	0	0	0
1700030A11Rik	RIKEN cDNA 1700030A11 gene	0	0	0	0	0	0
1700030C10Rik	RIKEN cDNA 1700030C10 gene	0.720118	0.718077	0.328363	0.620457	0.761782	0.626725
1700030F04Rik	RIKEN cDNA 1700030F04 gene	0	0	0	0	0	0
1700030F18Rik	RIKEN cDNA 1700030F18 gene	0	0.897597	0.164181	0.206819	0.380891	0.417817
1700030J22Rik	RIKEN cDNA 1700030J22 gene	0.432071	0.718077	0.656726	0.413638	0.761782	0.208908
1700030K09Rik	RIKEN cDNA 1700030K09 gene	4.46473	6.10366	3.94035	6.41139	2.66624	3.55144
1700030L20Rik	RIKEN cDNA 1700030L20 gene	0	0	0	0	0	0
1700030M09Rik	RIKEN cDNA 1700030M09 gene	0	0	0	0	0	0
1700030N03Rik	RIKEN cDNA 1700030N03 gene	0	0	0	0	0	0
1700030O20Rik	RIKEN cDNA 1700030O20 gene	0	0	0	0	0	0
1700031A10Rik	RIKEN cDNA 1700031A10 gene	0	0	0	0	0	0
1700031F05Rik	RIKEN cDNA 1700031F05 gene	0	0	0	0	0	0
1700031M16Rik	RIKEN cDNA 1700031M16 gene	0	0	0	0	0	0
1700031P21Rik	RIKEN cDNA 1700031P21 gene	0	0	0	0	0	0
1700034E13Rik	RIKEN cDNA 1700034E13 gene	0	0	0	0	0	0
1700034F02Rik	NA	0.288047	0	0	0	0.571336	0
1700034G24Rik	RIKEN cDNA 1700034G24 gene	0	0	0	0	0	0
1700034H15Rik	RIKEN cDNA 1700034H15 gene	0.144024	0.359039	0	0	0.380891	0.208908
1700034I23Rik	RIKEN cDNA 1700034I23 gene	0.288047	0.179519	0	0	0	0
1700034J05Rik	RIKEN cDNA 1700034J05 gene	0	0	0	0	0.190445	0
1700034K08Rik	RIKEN cDNA 1700034K08 gene	0	0	0	0	0	0
1700034O15Rik	RIKEN cDNA 1700034O15 gene	0	0	0	0	0	0
1700034P13Rik	RIKEN cDNA 1700034P13 gene	0.144024	0.538558	0	0	0	0.626725
1700036G14Rik	RIKEN cDNA 1700036G14 gene	0	0	0	0	0	0
1700037C18Rik	RIKEN cDNA 1700037C18 gene	2.01633	2.15423	0.985088	1.0341	2.0949	2.5069
1700037H04Rik	RIKEN cDNA 1700037H04 gene	170.092	185.623	182.406	140.016	198.444	201.388
1700039E15Rik	RIKEN cDNA 1700039E15 gene	0.144024	0	0	0	0	0
1700039E22Rik	RIKEN cDNA 1700039E22 gene	0	0	0	0	0	0
1700040L02Rik	RIKEN cDNA 1700040L02 gene	6.19302	5.74462	6.07471	5.58411	7.80826	7.10289
1700041C23Rik	RIKEN cDNA 1700041C23 gene	0	0	0	0	0	0
1700041M19Rik	RIKEN cDNA 1700041M19 gene	0	0	0	0	0	0
1700042B14Rik	NA	0	0	0	0.206819	0	0
1700042G07Rik	RIKEN cDNA 1700042G07 gene	0	0	0	0	0	0
1700042G15Rik	RIKEN cDNA 1700042G15 gene	0	0	0	0	0	0
1700042O10Rik	RIKEN cDNA 1700042O10 gene	0	0	0	0	0	0
1700044C05Rik	RIKEN cDNA 1700044C05 gene	0	0	0	0	0	0
1700044K03Rik	RIKEN cDNA 1700044K03 gene	0	0	0	0	0	0
1700045H11Rik	RIKEN cDNA 1700045H11 gene	0	0	0	0	0	0
1700046C09Rik	RIKEN cDNA 1700046C09 gene	0	0	0	0	0	0
1700047A11Rik	RIKEN cDNA 1700047A11 gene	0	0.359039	0	0	0	0
1700047E10Rik	RIKEN cDNA 1700047E10 gene	0	0	0	0	0	0
1700047G03Rik	RIKEN cDNA 1700047G03 gene	0.576095	0.718077	0	1.24091	0.190445	0.208908
1700047I17Rik2	RIKEN cDNA 1700047I17 gene 2	43.0631	42.9051	45.8066	35.1592	27.9955	39.2748
1700047L14Rik	RIKEN cDNA 1700047L14 gene	0	0	0	0	0	0
1700047M11Rik	RIKEN cDNA 1700047M11 gene	0	0	0.328363	0	0	0.208908
1700048M11Rik	RIKEN cDNA 1700048M11 gene	0	0	0	0	0	0
1700048O20Rik	RIKEN cDNA 1700048O20 gene	0.576095	1.25664	0.164181	1.24091	0.190445	0.208908
1700049E15Rik	RIKEN cDNA 1700049E15 gene	0	0	0	0	0	0
1700049E22Rik	RIKEN cDNA 1700049E22 gene	0	0	0	0	0	0
1700049G17Rik	RIKEN cDNA 1700049G17 gene	6.04899	5.92414	8.04489	8.27276	4.57069	6.89398
1700049L16Rik	RIKEN cDNA 1700049L16 gene	0	0	0	0	0	0
1700051A21Rik	RIKEN cDNA 1700051A21 gene	0	0	0	0	0	0
1700052I22Rik	RIKEN cDNA 1700052I22 gene	0	0	0	0	0	0
1700052K11Rik	RIKEN cDNA 1700052K11 gene	11.3779	10.2326	11.6569	8.89322	8.18915	7.93852
1700052N19Rik	NA	22.3237	27.1074	21.6719	28.541	22.8534	33.0075
1700054A03Rik	RIKEN cDNA 1700054A03 gene	0.144024	0	0	0.206819	0	0
1700054K19Rik	RIKEN cDNA 1700054K19 gene	0	0	0	0	0	0
1700054M17Rik	RIKEN cDNA 1700054M17 gene	0	0	0	0	0	0
1700054O13Rik	NA	0	0	0	0	0	0
1700055C04Rik	RIKEN cDNA 1700055C04 gene	0	0	0	0	0	0
1700055N04Rik	NA	0.576095	0.359039	0	0	0	0
1700056E22Rik	RIKEN cDNA 1700056E22 gene	3.0245	5.38558	3.94035	4.13638	4.76114	3.96926
1700057G04Rik	RIKEN cDNA 1700057G04 gene	0	0	0	0	0	0
1700057H15Rik	RIKEN cDNA 1700057H15 gene	0	0	0	0	0	0
1700060C16Rik	RIKEN cDNA 1700060C16 gene	0	0	0	0	0	0
1700060C20Rik	RIKEN cDNA 1700060C20 gene	0	0	0	0	0	0
1700061F12Rik	RIKEN cDNA 1700061F12 gene	0	0	0	0	0	0
1700061G19Rik	RIKEN cDNA 1700061G19 gene	0	0	0	0	0	0
1700061I17Rik	RIKEN cDNA 1700061I17 gene	0.144024	0	0.492544	0.206819	0.380891	0.417817
1700063A18Rik	RIKEN cDNA 1700063A18 gene	0	0	0	0	0	0
1700063D05Rik	RIKEN cDNA 1700063D05 gene	0	0	0	0	0	0
1700063O14Rik	RIKEN cDNA 1700063O14 gene	0	0	0	0	0	0
1700064J06Rik	RIKEN cDNA 1700064J06 gene	0	0	0	0	0	0
1700064M15Rik	RIKEN cDNA 1700064M15 gene	0	0	0	0	0	0
1700065D16Rik	RIKEN cDNA 1700065D16 gene	0	0	0	0	0	0
1700065I16Rik	RIKEN cDNA 1700065I16 gene	0	0	0	0	0	0
1700065J11Rik	RIKEN cDNA 1700065J11 gene	0	0	0	0	0	0
1700065J18Rik	RIKEN cDNA 1700065J18 gene	0	0	0	0	0	0
1700065L07Rik	RIKEN cDNA 1700065L07 gene	0	0	0	0	0	0
1700065O20Rik	RIKEN cDNA 1700065O20 gene	0	0	0	0	0	0
1700066B17Rik	RIKEN cDNA 1700066B17 gene	0	0	0	0	0	0
1700066B19Rik	RIKEN cDNA 1700066B19 gene	0.288047	0	0	0.413638	0	0.417817
1700066M21Rik	RIKEN cDNA 1700066M21 gene	8.49739	8.61693	11.0002	10.341	9.52227	9.60979
1700066N21Rik	RIKEN cDNA 1700066N21 gene	0	0	0	0	0	0
1700066O22Rik	RIKEN cDNA 1700066O22 gene	0	0	0	0	0	0
1700067G17Rik	RIKEN cDNA 1700067G17 gene	0	0	0	0	0	0
1700067K01Rik	RIKEN cDNA 1700067K01 gene	0.144024	0	0	0	0	0
1700067P10Rik	RIKEN cDNA 1700067P10 gene	0	0	0	0	0	0
1700069L16Rik	RIKEN cDNA 1700069L16 gene	0	0	0	0	0	0
1700069P05Rik	RIKEN cDNA 1700069P05 gene	0	0	0	0	0	0
1700071K01Rik	RIKEN cDNA 1700071K01 gene	0	0	0	0	0	0
1700071M16Rik	RIKEN cDNA 1700071M16 gene	0.720118	0	0	0	0	0.208908
1700072B07Rik	RIKEN cDNA 1700072B07 gene	0	0	0	0	0	0
1700072O05Rik	RIKEN cDNA 1700072O05 gene	0	0	0	0	0	0
1700073E17Rik	RIKEN cDNA 1700073E17 gene	0	0	0	0	0	0
1700074H08Rik	RIKEN cDNA 1700074H08 gene	0	0	0	0	0	0
1700074P13Rik	RIKEN cDNA 1700074P13 gene	0	0	0	0	0	0
1700080E11Rik	RIKEN cDNA 1700080E11 gene	0	0	0	0	0	0
1700080N15Rik	RIKEN cDNA 1700080N15 gene	0	0	0	0	0	0
1700080O16Rik	RIKEN cDNA 1700080O16 gene	0	0	0	0	0	0
1700081H04Rik	RIKEN cDNA 1700081H04 gene	0	0	0	0	0	0
1700084C01Rik	RIKEN cDNA 1700084C01 gene	0	0	0	0	0	0
1700084E18Rik	RIKEN cDNA 1700084E18 gene	0.144024	0.538558	0.164181	0	0.190445	0.208908
1700084F23Rik	RIKEN cDNA 1700084F23 gene	0	0	0	0	0	0
1700084J12Rik	RIKEN cDNA 1700084J12 gene	0	0	0	0	0	0
1700085C21Rik	RIKEN cDNA 1700085C21 gene	0	0	0	0	0	0
1700086L19Rik	RIKEN cDNA 1700086L19 gene	0	0	0	0	0	0
1700086O06Rik	RIKEN cDNA 1700086O06 gene	3.60059	5.5651	6.89562	4.13638	4.38024	5.84943
1700088E04Rik	RIKEN cDNA 1700088E04 gene	1.29621	1.79519	0.492544	1.0341	0.571336	1.25345
1700091H14Rik	RIKEN cDNA 1700091H14 gene	0	0	0	0.206819	0	0
1700092C02Rik	RIKEN cDNA 1700092C02 gene	0	0.179519	0	0	0	0
1700092C10Rik	RIKEN cDNA 1700092C10 gene	0	0	0	0	0	0
1700092E19Rik	RIKEN cDNA 1700092E19 gene	0	0	0	0	0	0
1700092K14Rik	RIKEN cDNA 1700092K14 gene	0	0	0	0	0	0
1700092M07Rik	RIKEN cDNA 1700092M07 gene	0	0	0	0.206819	0	0
1700093K21Rik	RIKEN cDNA 1700093K21 gene	0	0	0	0.206819	0	0
1700094D03Rik	RIKEN cDNA 1700094D03 gene	6.19302	3.94943	4.26872	3.92956	2.28534	3.13363
1700094J05Rik	RIKEN cDNA 1700094J05 gene	0	0	0	0.206819	0	0
1700094M24Rik	RIKEN cDNA 1700094M24 gene	0	0	0	0	0	0
1700095A21Rik	RIKEN cDNA 1700095A21 gene	0	0	0	0	0	0
1700095B10Rik	RIKEN cDNA 1700095B10 gene	0	0	0	0	0	0
1700096J18Rik	RIKEN cDNA 1700096J18 gene	0	0	0	0	0	0
1700096K18Rik	RIKEN cDNA 1700096K18 gene	11.3779	9.69404	13.9554	17.3728	17.1401	14.4147
1700097N02Rik	RIKEN cDNA 1700097N02 gene	0	0	0	0	0.190445	0
1700100L14Rik	RIKEN cDNA 1700100L14 gene	0	0	0.164181	0	0	0
1700101E01Rik	RIKEN cDNA 1700101E01 gene	0	0	0	0	0	0
1700101I11Rik	RIKEN cDNA 1700101I11 gene	0.432071	0.359039	0	0.206819	1.71401	0.208908
1700101O22Rik	RIKEN cDNA 1700101O22 gene	0	0	0	0	0	0
1700102H20Rik	RIKEN cDNA 1700102H20 gene	0	0	0.164181	0.206819	0	0
1700102P08Rik	RIKEN cDNA 1700102P08 gene	0.288047	0.179519	0.164181	0	0.761782	0
1700104L18Rik	RIKEN cDNA 1700104L18 gene	0	0	0	0	0	0
1700105P06Rik	RIKEN cDNA 1700105P06 gene	0.144024	0	0.164181	0	0.380891	0
1700106J16Rik	NA	0	0	0	0	0	0
1700108F19Rik	RIKEN cDNA 1700108F19 gene	0	0	0	0	0	0.208908
1700108J01Rik	RIKEN cDNA 1700108J01 gene	0	0	0	0	0	0
1700109G14Rik	RIKEN cDNA 1700109G14 gene	0	0	0	0	0	0
1700109G15Rik	RIKEN cDNA 1700109G15 gene	0	0	0	0	0	0
1700109H08Rik	RIKEN cDNA 1700109H08 gene	0	0.179519	0.164181	0.206819	0	0
1700109I08Rik	RIKEN cDNA 1700109I08 gene	0	0	0	0	0	0
1700109K24Rik	RIKEN cDNA 1700109K24 gene	0.144024	0	0	0	0	0.208908
1700110C19Rik	RIKEN cDNA 1700110C19 gene	0	0	0	0	0	0
1700110I01Rik	RIKEN cDNA 1700110I01 gene	0	0	0	0.206819	0	0
1700110K17Rik	RIKEN cDNA 1700110K17 gene	0.144024	0	0	0	0	0
1700111N16Rik	RIKEN cDNA 1700111N16 gene	0	0	0	0	0	0
1700112E06Rik	RIKEN cDNA 1700112E06 gene	1.58426	4.30846	3.44781	1.0341	2.85668	4.17817
1700112H15Rik	RIKEN cDNA 1700112H15 gene	0	0	0	0	0	0
1700112J05Rik	RIKEN cDNA 1700112J05 gene	0	0	0	0	0	0
1700113A16Rik	RIKEN cDNA 1700113A16 gene	7.63325	7.89885	6.73144	4.96366	7.61782	4.59598
1700113H08Rik	RIKEN cDNA 1700113H08 gene	0	0	0	0	0	0
1700119H24Rik	RIKEN cDNA 1700119H24 gene	0	0	0	0	0	0
1700120C14Rik	RIKEN cDNA 1700120C14 gene	0	0.179519	0.164181	0	0.190445	0
1700120E14Rik	RIKEN cDNA 1700120E14 gene	0	0	0	0	0	0
1700120G07Rik	RIKEN cDNA 1700120G07 gene	0	0	0	0	0	0
1700120K04Rik	RIKEN cDNA 1700120K04 gene	0.576095	0.359039	0.492544	0	0.190445	0
1700121L16Rik	RIKEN cDNA 1700121L16 gene	0	0	0	0	0	0
1700121N20Rik	RIKEN cDNA 1700121N20 gene	0	0	0	0	0	0
1700122O11Rik	RIKEN cDNA 1700122O11 gene	0	0	0	0	0	0
1700123I01Rik	RIKEN cDNA 1700123I01 gene	0	0	0	0.206819	0	0
1700123K08Rik	RIKEN cDNA 1700123K08 gene	0	0	0	0	0	0
1700123L14Rik	RIKEN cDNA 1700123L14 gene	0.144024	0.179519	0.656726	0.206819	0.190445	0.835634
1700123M08Rik	RIKEN cDNA 1700123M08 gene	0.288047	0.718077	0.164181	0.413638	0.380891	0.208908
1700123O12Rik	RIKEN cDNA 1700123O12 gene	0	0	0	0	0	0
1700123O20Rik	RIKEN cDNA 1700123O20 gene	22.8998	26.7484	25.7765	26.8865	31.6139	31.1273
1700123O21Rik	RIKEN cDNA 1700123O21 gene	0	0	0	0	0	0
1700124L16Rik	RIKEN cDNA 1700124L16 gene	0	0	0	0	0	0
1700125G02Rik	RIKEN cDNA 1700125G02 gene	0	0	0	0	0	0
1700125G22Rik	RIKEN cDNA 1700125G22 gene	0	0	0	0	0	0
1700125H03Rik	RIKEN cDNA 1700125H03 gene	0	0	0	0	0	0.417817
1700125H20Rik	RIKEN cDNA 1700125H20 gene	0	0	0	0.206819	0	0
1700126H18Rik	RIKEN cDNA 1700126H18 gene	0	0	0	0	0	0
1700128A07Rik	RIKEN cDNA 1700128A07 gene	0	0	0	0	0	0
1700128F08Rik	RIKEN cDNA 1700128F08 gene	1.00817	0.538558	0	0.413638	0	1.25345
1700129C05Rik	RIKEN cDNA 1700129C05 gene	0	0	0	0	0	0
1810006J02Rik	RIKEN cDNA 1810006J02 gene	0	0	0	0	0.190445	0.626725
1810007C17Rik	RIKEN cDNA 1810007C17 gene	0	0	0	0	0	0
1810007D17Rik	RIKEN cDNA 1810007D17 gene	0	0	0	0	0	0
1810008I18Rik	RIKEN cDNA 1810008I18 gene	0.144024	0	0	0	0	0
1810009A15Rik	RIKEN cDNA 1810009A15 gene	15.8426	20.2857	16.0898	17.7864	19.4254	15.6681
1810009J06Rik	RIKEN cDNA 1810009J06 gene	0	0	0	0	0	0
1810010D01Rik	RIKEN cDNA 1810010D01 gene	0	0	0	0	0	0
1810010H24Rik	RIKEN cDNA 1810010H24 gene	0.720118	1.25664	2.6269	0.620457	1.52356	2.08908
1810011H11Rik	RIKEN cDNA 1810011H11 gene	0.576095	0.359039	0.492544	0.413638	0.761782	0.208908
1810011O10Rik	RIKEN cDNA 1810011O10 gene	136.678	143.077	153.674	127.401	95.6036	113.437
1810012K16Rik	RIKEN cDNA 1810012K16 gene	0	0.359039	0.164181	0	0	0
1810013A23Rik	RIKEN cDNA 1810013A23 gene	0	0	0	0	0	0
1810013L24Rik	RIKEN cDNA 1810013L24 gene	41.9109	42.7256	41.2095	40.9502	56.5623	42.4084
1810014B01Rik	RIKEN cDNA 1810014B01 gene	11.8099	10.2326	9.85088	12.4091	8.57004	10.6543
1810018F18Rik	RIKEN cDNA 1810018F18 gene	0	0	0	0	0	0
1810019D21Rik	RIKEN cDNA 1810019D21 gene	0.288047	0.359039	1.47763	0	1.52356	0.835634
1810020O05Rik	Riken cDNA 1810020O05 gene	0.432071	0	0.164181	0	0	0.208908
1810021B22Rik	RIKEN cDNA 1810021B22 gene	3.31254	3.23135	3.28363	1.86137	4.57069	1.25345
1810022K09Rik	RIKEN cDNA 1810022K09 gene	39.0304	47.3931	49.5828	44.6729	41.5171	43.4529
1810024B03Rik	RIKEN cDNA 1810024B03 gene	0	0	0	0	0	0.417817
1810026B05Rik	RIKEN cDNA 1810026B05 gene	13.3942	11.6688	12.3136	14.0637	14.8547	11.2811
1810026J23Rik	RIKEN cDNA 1810026J23 gene	81.9494	82.7584	82.2549	84.1754	69.1317	91.9197
1810030O07Rik	RIKEN cDNA 1810030O07 gene	28.8047	28.3641	30.8661	25.0251	33.1375	32.1719
1810032O08Rik	RIKEN cDNA 1810032O08 gene	3.88864	0.897597	1.806	2.06819	2.0949	2.29799
1810034E14Rik	RIKEN cDNA 1810034E14 gene	3.74461	6.4627	5.74635	5.79093	8.95093	7.5207
1810037I17Rik	RIKEN cDNA 1810037I17 gene	49.1121	46.1365	51.553	46.3275	45.5165	35.9322
1810041L15Rik	RIKEN cDNA 1810041L15 gene	0.288047	0	0	0	0	0
1810043G02Rik	RIKEN cDNA 1810043G02 gene	22.1796	21.5423	21.8361	19.6478	17.7114	15.4592
1810043H04Rik	RIKEN cDNA 1810043H04 gene	9.07349	8.97597	8.70161	9.10004	9.14138	6.89398
1810044D09Rik	RIKEN cDNA 1810044D09 gene	1.15219	1.43615	1.47763	0.827276	1.90445	1.25345
1810046K07Rik	RIKEN cDNA 1810046K07 gene	0	0.179519	0	0.206819	0	0
1810053B23Rik	RIKEN cDNA 1810053B23 gene	0	0	0	0	0	0
1810055G02Rik	RIKEN cDNA 1810055G02 gene	5.90497	4.6675	4.4329	5.3773	5.14203	5.84943
1810058I24Rik	RIKEN cDNA 1810058I24 gene	22.1796	19.3881	24.2988	20.8887	27.4241	24.8601
1810062G17Rik	RIKEN cDNA 1810062G17 gene	1.58426	2.33375	1.97018	1.86137	2.47579	0.835634
1810062O18Rik	RIKEN cDNA 1810062O18 gene	1.29621	0.359039	0.328363	1.24091	0.380891	0.417817
1810064F22Rik	RIKEN cDNA 1810064F22 gene	0.144024	0	0.164181	0	0	0.417817
1810065E05Rik	RIKEN cDNA 1810065E05 gene	0	0	0	0	0	0
2010001E11Rik	RIKEN cDNA 2010001E11 gene	0.288047	0.359039	1.14927	0	0	0
2010002M12Rik	NA	0	0.179519	0	0.206819	1.52356	0
2010003K11Rik	RIKEN cDNA 2010003K11 gene	15.1225	10.9507	10.0151	11.7887	24.5675	17.7572
2010005H15Rik	RIKEN cDNA 2010005H15 gene	0	0	0	0.206819	0	0
2010009K17Rik	RIKEN cDNA 2010009K17 gene	0	0	0	0	0	0
2010010A06Rik	RIKEN cDNA 2010010A06 gene	0	0	0	0	0	0
2010012O05Rik	NA	19.0111	16.1567	25.2839	18.2001	18.4732	21.3087
2010015L04Rik	NA	1.00817	0.538558	1.14927	0.413638	0.380891	0.208908
2010016I18Rik	RIKEN cDNA 2010016I18 gene	0.576095	0.359039	0.656726	0.620457	0	0
2010106C02Rik	RIKEN cDNA 2010106C02 gene	0	0	0	0	0	0
2010106E10Rik	RIKEN cDNA 2010106E10 gene	0	0	0	0	0	0
2010107E04Rik	RIKEN cDNA 2010107E04 gene	176.717	181.853	193.241	187.171	215.965	185.302
2010107G12Rik	RIKEN cDNA 2010107G12 gene	0	0	0	0	0.380891	0
2010107G23Rik	RIKEN cDNA 2010107G23 gene	3.45657	3.41087	2.13436	1.0341	1.14267	1.88018
2010109A12Rik	RIKEN cDNA 2010109A12 gene	0	0	0.164181	0	0	0.417817
2010109I03Rik	RIKEN cDNA 2010109I03 gene	0.144024	0	0	0	0.190445	0
2010111I01Rik	RIKEN cDNA 2010111I01 gene	6.91313	9.69404	10.5076	5.58411	14.2834	6.05834
2010204K13Rik	RIKEN cDNA 2010204K13 gene	0	0	0.164181	0.206819	0	0
2010300C02Rik	RIKEN cDNA 2010300C02 gene	0.144024	0.179519	0	0	0.380891	0
2010308F09Rik	RIKEN cDNA 2010308F09 gene	0	0	0	0	0	0
2010310C07Rik	RIKEN cDNA 2010310C07 gene	0	0	0	0	0	0
2010315B03Rik	RIKEN cDNA 2010315B03 gene	15.8426	13.6435	18.2241	19.0274	21.5203	16.2949
2010320M18Rik	RIKEN cDNA 2010320M18 gene	11.3779	14.182	9.02998	13.8569	15.4261	16.7127
2200002D01Rik	RIKEN cDNA 2200002D01 gene	0.288047	0.179519	0	0	0.380891	0
2200002J24Rik	RIKEN cDNA 2200002J24 gene	0	0	0	0	0	0
2210010C04Rik	RIKEN cDNA 2210010C04 gene	0	0	0	0	0	0
2210011C24Rik	RIKEN cDNA 2210011C24 gene	0	0	0	0	0	0
2210013O21Rik	RIKEN cDNA 2210013O21 gene	4.32071	6.10366	6.56726	5.79093	5.52292	3.76035
2210015D19Rik	RIKEN cDNA 2210015D19 gene	8.64142	10.7712	8.37325	9.92731	11.0458	5.0138
2210016F16Rik	RIKEN cDNA 2210016F16 gene	34.4216	42.9051	38.2543	43.432	53.8961	48.2578
2210016L21Rik	RIKEN cDNA 2210016L21 gene	6.62509	7.00125	8.04489	5.99775	9.33183	9.40088
2210018M11Rik	RIKEN cDNA 2210018M11 gene	19.5872	16.1567	16.5823	19.2342	12.9503	16.5038
2210019I11Rik	RIKEN cDNA 2210019I11 gene	0	0	0	0	0	0
2210039B01Rik	RIKEN cDNA 2210039B01 gene	1.00817	2.51327	2.95527	0.620457	2.47579	1.46236
2210404O09Rik	RIKEN cDNA 2210404O09 gene	0.432071	0.718077	0.656726	1.0341	1.52356	2.08908
2210407C18Rik	RIKEN cDNA 2210407C18 gene	0	0	0	0	0	0
2210408F21Rik	RIKEN cDNA 2210408F21 gene	11.6659	10.9507	12.1494	12.4091	12.5694	11.0721
2210408I21Rik	RIKEN cDNA 2210408I21 gene	4.03266	5.5651	3.61199	5.79093	3.99935	6.05834
2210409D07Rik	RIKEN cDNA 2210409D07 gene	0.144024	0	0.164181	0	0.380891	0
2210409E12Rik	RIKEN cDNA 2210409E12 gene	0	0	0	0	0	0
2210414B05Rik	RIKEN cDNA 2210414B05 gene	0	0	0	0	0	0
2210416O15Rik	RIKEN cDNA 2210416O15 gene	0.288047	0	0	0	0	0
2210417A02Rik	RIKEN cDNA 2210417A02 gene	0	0	0	0	0	0
2210420H20Rik	RIKEN cDNA 2210420H20 gene	0	0	0	0	0	0
2300002M23Rik	RIKEN cDNA 2300002M23 gene	0	0	0	0	0	0
2300003K06Rik	RIKEN cDNA 2300003K06 gene	0	0	0	0	0	0
2300005B03Rik	RIKEN cDNA 2300005B03 gene	0	0	0	0	0	0
2300009A05Rik	RIKEN cDNA 2300009A05 gene	13.2502	14.5411	11.8211	15.7182	15.0452	12.3256
2310001H17Rik	RIKEN cDNA 2310001H17 gene	1.15219	1.97471	3.11945	0.827276	5.52292	1.46236
2310001K24Rik	RIKEN cDNA 2310001K24 gene	0.144024	0	0.164181	0.206819	0.190445	0
2310002D06Rik	RIKEN cDNA 2310002D06 gene	0	0	0	0	0	0
2310002F09Rik	RIKEN cDNA 2310002F09 gene	0	0	0	0	0	0
2310002J15Rik	NA	0	0	0	0	0	0
2310002L09Rik	RIKEN cDNA 2310002L09 gene	0.432071	0	0.328363	0	0	0.417817
2310003H01Rik	NA	12.386	11.3097	10.6718	3.51592	9.14138	5.22271
2310005A03Rik	RIKEN cDNA 2310005A03 gene	0	0	0	0	0	0
2310005E17Rik	RIKEN cDNA 2310005E17 gene	0	0	0	0.206819	0	0
2310005G13Rik	NA	0.144024	0.538558	0.492544	0.206819	0.380891	0
2310007B03Rik	RIKEN cDNA 2310007B03 gene	0	0	0	0	0	0
2310007L24Rik	NA	0	0.359039	0	0	0	0
2310008N11Rik	RIKEN cDNA 2310008N11 gene	0.144024	0.179519	0.820907	0	0.571336	0.208908
2310009A05Rik	RIKEN cDNA 2310009A05 gene	9.07349	10.2326	12.4778	8.27276	13.1407	7.93852
2310009B15Rik	RIKEN cDNA 2310009B15 gene	2.73645	4.6675	3.94035	4.96366	5.14203	3.96926
2310010J17Rik	RIKEN cDNA 2310010J17 gene	3.45657	2.69279	2.46272	2.27501	4.38024	2.92472
2310011J03Rik	RIKEN cDNA 2310011J03 gene	21.6035	25.6713	23.6421	20.6819	27.4241	21.0997
2310014L17Rik	NA	0.144024	0	0	0	0	0
2310015A10Rik	RIKEN cDNA 2310015A10 gene	6.76911	5.74462	6.40307	7.6523	6.09425	7.5207
2310015B20Rik	NA	0.144024	0	0	0.206819	0	0
2310015D24Rik	RIKEN cDNA 2310015D24 gene	0.432071	1.79519	1.47763	0.620457	0.761782	0.835634
2310016D03Rik	RIKEN cDNA 2310016D03 gene	0	0	0	0	0	0
2310020H05Rik	RIKEN cDNA 2310020H05 gene	0	0	0	0	0	0
2310022A10Rik	RIKEN cDNA 2310022A10 gene	7.05716	8.43741	7.88071	7.03185	6.85603	7.93852
2310022B05Rik	RIKEN cDNA 2310022B05 gene	21.1715	19.3881	21.6719	18.8205	17.1401	21.0997
2310030A07Rik	RIKEN cDNA 2310030A07 gene	0	0	0	0	0	0
2310030G06Rik	RIKEN cDNA 2310030G06 gene	2.16035	1.61567	2.13436	0.206819	0.761782	0.835634
2310033P09Rik	RIKEN cDNA 2310033P09 gene	8.35337	7.18077	5.2538	6.20457	7.80826	6.05834
2310034C09Rik	RIKEN cDNA 2310034C09 gene	0	0	0	0	0	0
2310034G01Rik	RIKEN cDNA 2310034G01 gene	0	0	0	0.620457	0	0.208908
2310034O05Rik	RIKEN cDNA 2310034O05 gene	0	0	0	0	0	0
2310035C23Rik	RIKEN cDNA 2310035C23 gene	15.1225	16.3363	14.448	14.0637	13.3312	15.2503
2310036O22Rik	RIKEN cDNA 2310036O22 gene	30.9651	37.6991	34.1497	37.2274	37.5177	36.7679
2310039H08Rik	RIKEN cDNA 2310039H08 gene	14.9785	15.9772	14.6121	17.166	22.2821	16.7127
2310039L15Rik	RIKEN cDNA 2310039L15 gene	0	0.538558	0.656726	0.413638	0.190445	0.417817
2310040G24Rik	RIKEN cDNA 2310040G24 gene	0.576095	1.43615	0.820907	1.0341	1.14267	0.417817
2310042E22Rik	NA	0	0	0	0	0	0
2310043L19Rik	RIKEN cDNA 2310043L19 gene	0	0	0	0	0	0
2310043O21Rik	RIKEN cDNA 2310043O21 gene	0	0	0	0	0	0
2310045N01Rik	NA	13.3942	13.6435	15.9256	15.0978	17.3305	14.8325
2310047M10Rik	NA	8.20935	10.2326	9.6867	10.7546	10.8554	6.89398
2310050C09Rik	RIKEN cDNA 2310050C09 gene	0	0	0	0	0	0
2310057J18Rik	RIKEN cDNA 2310057J18 gene	0	0	0	0	0	0
2310057M21Rik	RIKEN cDNA 2310057M21 gene	7.9213	9.15549	7.22398	7.44549	9.14138	8.35634
2310057N15Rik	RIKEN cDNA 2310057N15 gene	0	0	0	0	0	0
2310061I04Rik	RIKEN cDNA 2310061I04 gene	78.4929	92.8115	88.658	76.9367	83.4151	86.697
2310061J03Rik	NA	8.20935	8.43741	5.91053	4.3432	7.99871	4.59598
2310061N02Rik	RIKEN cDNA 2310061N02 gene	0	0	0	0	0	0
2310065F04Rik	RIKEN cDNA 2310065F04 gene	0	0	0.328363	0	0	0
2310067B10Rik	RIKEN cDNA 2310067B10 gene	143.448	126.202	121.658	71.7662	107.602	59.33
2310068J16Rik	RIKEN cDNA 2310068J16 gene	1.44024	1.43615	1.31345	0.620457	1.33312	0.417817
2310069B03Rik	RIKEN cDNA 2310069B03 gene	4.8968	7.18077	7.38816	12.8228	17.1401	24.0245
2310069G16Rik	RIKEN cDNA 2310069G16 gene	1.29621	1.25664	0.820907	2.48183	1.71401	1.46236
2310079G19Rik	RIKEN cDNA 2310079G19 gene	0	0	0	0	0	0
2310081J21Rik	RIKEN cDNA 2310081J21 gene	0	0	0	0	0	0
2410002F23Rik	RIKEN cDNA 2410002F23 gene	5.76095	3.76991	5.2538	3.72274	4.57069	4.59598
2410003L11Rik	RIKEN cDNA 2410003L11 gene	0	0.179519	0	0	0	0
2410004B18Rik	RIKEN cDNA 2410004B18 gene	9.36154	8.07837	10.6718	9.30686	7.61782	8.35634
2410004I01Rik	RIKEN cDNA 2410004I01 gene	0	0	0	0	0	0
2410004N09Rik	NA	2.4484	2.69279	2.79108	2.48183	2.28534	1.88018
2410004P03Rik	RIKEN cDNA 2410004P03 gene	0	0.359039	0.164181	0	0.190445	0.417817
2410006H16Rik	RIKEN cDNA 2410006H16 gene	8.06532	9.69404	7.55234	6.82503	8.95093	6.47616
2410007B07Rik	NA	0	0	0.164181	0	0	0
2410012E07Rik	RIKEN cDNA 2410012E07 gene	0	0	0	0	0	0
2410012M07Rik	NA	0	0	0	0	0	0
2410015M20Rik	RIKEN cDNA 2410015M20 gene	124.58	156.361	144.48	143.119	183.78	146.236
2410016O06Rik	RIKEN cDNA 2410016O06 gene	6.19302	3.59039	6.73144	6.41139	3.04713	6.89398
2410017I17Rik	RIKEN cDNA 2410017I17 gene	0	0	0	0	0	0
2410018L13Rik	RIKEN cDNA 2410018L13 gene	0.432071	0.718077	0.328363	1.0341	0.761782	0.208908
2410021H03Rik	RIKEN cDNA 2410021H03 gene	0	0	0	0	0	0
2410076I21Rik	NA	0.144024	0	0.164181	0.206819	1.14267	0
2410088K16Rik	NA	0	0	0	0	0	0
2410089E03Rik	RIKEN cDNA 2410089E03 gene	11.0898	10.5916	8.37325	8.89322	10.4745	10.8632
2410114N07Rik	NA	0	0	0	0	0	0
2410124H12Rik	RIKEN cDNA 2410124H12 gene	0	0	0	0	0	0
2410127L17Rik	NA	65.6748	64.8065	72.7324	76.9367	57.1336	63.7171
2410131K14Rik	RIKEN cDNA 2410131K14 gene	21.3155	20.1062	17.239	19.441	23.2343	22.5621
2410137M14Rik	RIKEN cDNA 2410137M14 gene	0	0	0	0	0	0
2410141K09Rik	RIKEN cDNA 2410141K09 gene	0	0	0	0	0	0
2500004C02Rik	RIKEN cDNA 2500004C02 gene	2.01633	1.61567	1.806	3.3091	4.57069	2.29799
2510002D24Rik	RIKEN cDNA 2510002D24 gene	8.06532	7.53981	8.04489	4.96366	8.3796	6.89398
2510003E04Rik	NA	38.1663	41.1099	35.299	41.157	36.3751	38.6481
2510009E07Rik	RIKEN cDNA 2510009E07 gene	12.8181	16.1567	16.5823	14.0637	14.6643	22.3532
2510039O18Rik	RIKEN cDNA 2510039O18 gene	28.0846	32.6725	32.0154	29.9888	25.9006	25.4868
2510049J12Rik	NA	0	0	0	0	0	0.208908
2610001J05Rik	RIKEN cDNA 2610001J05 gene	22.3237	21.1833	23.4779	22.3365	24.377	25.2779
2610002J02Rik	NA	11.3779	11.3097	14.6121	9.7205	8.57004	8.56524
2610002M06Rik	RIKEN cDNA 2610002M06 gene	10.9458	6.28318	9.35834	7.44549	7.99871	11.49
2610005L07Rik	RIKEN cDNA 2610005L07 gene	23.0438	19.5676	14.9405	16.5455	9.33183	17.1305
2610008E11Rik	RIKEN cDNA 2610008E11 gene	14.2583	13.823	14.448	15.0978	8.18915	15.6681
2610015P09Rik	RIKEN cDNA 2610015P09 gene	4.8968	5.74462	6.73144	8.06594	4.76114	5.22271
2610016A17Rik	RIKEN cDNA 2610016A17 gene	3.16852	2.33375	2.46272	1.0341	0.380891	1.04454
2610018G03Rik	NA	0.288047	0	0.328363	0.206819	0.380891	0.208908
2610020C07Rik	RIKEN cDNA 2610020C07 gene	0.432071	0.179519	0	0.206819	0.190445	0
2610020H08Rik	RIKEN cDNA 2610020H08 gene	5.61692	6.28318	4.26872	4.3432	5.52292	2.29799
2610027K06Rik	RIKEN cDNA 2610027K06 gene	0.144024	0	0	0	0	0.208908
2610028E06Rik	RIKEN cDNA 2610028E06 gene	0	0	0	0	0	0
2610028H24Rik	RIKEN cDNA 2610028H24 gene	0	0	0	0	0	0
2610034B18Rik	NA	15.4105	19.5676	14.9405	11.7887	16.1879	12.9523
2610034M16Rik	NA	0.144024	0	0.164181	0	0	0
2610035D17Rik	RIKEN cDNA 2610035D17 gene	1.15219	0.897597	1.806	0.206819	0.571336	0.208908
2610035F20Rik	RIKEN cDNA 2610035F20 gene	0	0	0	0	0	0
2610037D02Rik	RIKEN cDNA 2610037D02 gene	0	0	0	0	0.380891	0
2610044O15Rik8	RIKEN cDNA 2610044O15 gene	5.32887	8.25789	7.88071	8.47958	5.71336	6.26725
2610100L16Rik	RIKEN cDNA 2610100L16 gene	0	0	0.164181	0	0	0
2610203C20Rik	RIKEN cDNA 2610203C20 gene	1.44024	1.61567	1.64181	0.620457	1.52356	0.626725
2610203C22Rik	RIKEN cDNA 2610203C22 gene	1.00817	0.359039	0.164181	0.413638	0	0.626725
2610206C17Rik	RIKEN cDNA 2610206C17 gene	0	0.179519	0	0.413638	0.190445	0.208908
2610207O16Rik	NA	0	0	0	0	0	0
2610301B20Rik	RIKEN cDNA 2610301B20 gene	8.49739	8.07837	10.0151	6.61821	6.2847	6.68507
2610305D13Rik	RIKEN cDNA 2610305D13 gene	4.75278	6.28318	5.08962	20.2683	11.4267	24.0245
2610306M01Rik	RIKEN cDNA 2610306M01 gene	10.5137	6.4627	6.89562	10.341	9.71272	9.40088
2610307P16Rik	RIKEN cDNA 2610307P16 gene	0.144024	0	0	0	0.190445	0
2610316D01Rik	RIKEN cDNA 2610316D01 gene	0	0	0.164181	0	0	0
2610318N02Rik	RIKEN cDNA 2610318N02 gene	0	0	0	0	0	0
2610507B11Rik	RIKEN cDNA 2610507B11 gene	558.092	529.941	542.127	578.887	509.061	574.707
2610507I01Rik	RIKEN cDNA 2610507I01 gene	6.91313	6.64222	21.6719	12.8228	16.9496	2.5069
2610524H06Rik	RIKEN cDNA 2610524H06 gene	1.15219	1.79519	1.31345	0.827276	0.571336	1.04454
2610528A11Rik	RIKEN cDNA 2610528A11 gene	0	0.179519	0.492544	0.206819	0.190445	0.208908
2610528J11Rik	RIKEN cDNA 2610528J11 gene	0	0	0	0	0	0
2700029M09Rik	RIKEN cDNA 2700029M09 gene	13.1062	12.2073	10.836	11.5819	17.1401	15.6681
2700038G22Rik	RIKEN cDNA 2700038G22 gene	0.720118	0.179519	0	1.0341	1.33312	1.04454
2700046A07Rik	RIKEN cDNA 2700046A07 gene	0	0	0	0	0	0
2700046G09Rik	RIKEN cDNA 2700046G09 gene	1.87231	1.79519	0.985088	1.65455	2.0949	1.88018
2700049A03Rik	RIKEN cDNA 2700049A03 gene	2.59243	3.23135	2.6269	2.27501	3.42802	2.5069
2700054A10Rik	RIKEN cDNA 2700054A10 gene	0.864142	0.897597	1.14927	1.0341	0.380891	0.417817
2700060E02Rik	RIKEN cDNA 2700060E02 gene	78.7809	82.9379	77.6578	80.2458	71.9884	69.5665
2700062C07Rik	RIKEN cDNA 2700062C07 gene	6.48106	10.0531	6.73144	7.44549	9.33183	10.6543
2700069I18Rik	RIKEN cDNA 2700069I18 gene	0.576095	0.538558	0.164181	0.413638	0.571336	0.208908
2700070H01Rik	RIKEN cDNA 2700070H01 gene	0	0	0	0.206819	0	0
2700081O15Rik	RIKEN cDNA 2700081O15 gene	40.6147	40.3919	38.4184	25.6456	36.9464	25.9046
2700086A05Rik	NA	0.288047	0.179519	0.328363	0	0	0.208908
2700089E24Rik	NA	225.253	241.633	278.287	314.779	250.817	296.232
2700089I24Rik	RIKEN cDNA 2700089I24 gene	0	0	0	0	0	0
2700094K13Rik	RIKEN cDNA 2700094K13 gene	5.61692	6.82174	6.07471	4.55002	8.18915	3.34253
2700097O09Rik	RIKEN cDNA 2700097O09 gene	8.35337	5.38558	3.11945	6.82503	4.38024	3.76035
2700099C18Rik	RIKEN cDNA 2700099C18 gene	0.144024	0	0	0	0.190445	0
2810001G20Rik	RIKEN cDNA 2810001G20 gene	4.03266	4.6675	3.61199	3.92956	4.95158	2.5069
2810002D19Rik	RIKEN cDNA 2810002D19 gene	2.01633	2.87231	1.64181	4.75684	3.23757	3.55144
2810004N23Rik	RIKEN cDNA 2810004N23 gene	13.9703	9.69404	11.1643	13.8569	12.7598	13.1612
2810006K23Rik	RIKEN cDNA 2810006K23 gene	14.9785	21.1833	19.8659	15.0978	20.5681	18.8018
2810007J24Rik	NA	0	0	0	0	0	0
2810008D09Rik	NA	3.88864	4.12895	2.6269	3.72274	2.85668	2.5069
2810013P06Rik	RIKEN cDNA 2810013P06 gene	32.8374	34.2882	31.5228	44.6729	48.9445	42.4084
2810021J22Rik	RIKEN cDNA 2810021J22 gene	1.72828	2.87231	2.95527	4.13638	1.52356	2.5069
2810025M15Rik	RIKEN cDNA 2810025M15 gene	9.36154	10.4121	9.6867	10.5478	11.0458	5.22271
2810029C07Rik	RIKEN cDNA 2810029C07 gene	0.720118	0.718077	0	0.413638	0.761782	0.417817
2810032G03Rik	RIKEN cDNA 2810032G03 gene	0.288047	0.359039	0.492544	0.206819	0	0
2810047C21Rik1	RIKEN cDNA 2810047C21 gene 1	0.432071	0.359039	0.820907	0	0	0.208908
2810049E08Rik	RIKEN cDNA 2810049E08 gene	0	0	0	0	0	0
2810055G20Rik	NA	0.288047	0.538558	0.492544	0.620457	0.190445	0.417817
2810403A07Rik	RIKEN cDNA 2810403A07 gene	51.8485	47.2136	39.4035	53.5661	48.5636	44.0797
2810403D21Rik	RIKEN cDNA 2810403D21 gene	0.432071	0.718077	0.492544	0.413638	0	0.208908
2810404M03Rik	RIKEN cDNA 2810404M03 gene	0	0	0	0	0	0
2810405F15Rik	RIKEN cDNA 2810405F15 gene	0	0	0	0	0	0
2810408A11Rik	RIKEN cDNA 2810408A11 gene	0.432071	0.538558	1.31345	0.827276	2.0949	1.25345
2810408I11Rik	RIKEN cDNA 2810408I11 gene	0	0	0	0	0.380891	0
2810408M09Rik	NA	12.8181	10.7712	12.8061	9.30686	9.90316	8.35634
2810410L24Rik	RIKEN cDNA 2810410L24 gene	0.576095	1.61567	1.47763	1.44773	1.33312	0.417817
2810417H13Rik	RIKEN cDNA 2810417H13 gene	0.432071	0.359039	0.985088	1.24091	5.52292	0.208908
2810428I15Rik	RIKEN cDNA 2810428I15 gene	31.5412	34.1087	33.0005	36.4002	48.9445	34.0521
2810429I04Rik	RIKEN cDNA 2810429I04 gene	0	0	0	0	0	0
2810433D01Rik	RIKEN cDNA 2810433D01 gene	0.144024	0	0	0	0	0
2810442I21Rik	NA	0	0	0	0	0	0
2810442N19Rik	RIKEN cDNA 2810442N19 gene	0	0	0	0	0.190445	0
2810454H06Rik	RIKEN cDNA 2810454H06 gene	1.87231	1.61567	2.13436	1.44773	0.952227	1.25345
2810459M11Rik	RIKEN cDNA 2810459M11 gene	0	0.538558	0.328363	0	0	0
2810468N07Rik	RIKEN cDNA 2810468N07 gene	0.720118	0.538558	0.820907	0.206819	0	0.417817
2810471M01Rik	RIKEN cDNA 2810471M01 gene	0	0	0	0	0	0
2810474O19Rik	RIKEN cDNA 2810474O19 gene	146.04	83.297	136.435	90.1731	184.922	93.591
2900005J15Rik	RIKEN cDNA 2900005J15 gene	3.74461	2.87231	1.97018	1.65455	0.571336	0.835634
2900008C10Rik	RIKEN cDNA 2900008C10 gene	0.576095	1.61567	1.31345	0.620457	2.85668	1.25345
2900009J06Rik	RIKEN cDNA 2900009J06 gene	0.144024	0.359039	0.328363	0.206819	0	1.04454
2900011O08Rik	RIKEN cDNA 2900011O08 gene	0.720118	0	0	0	0	0
2900026A02Rik	RIKEN cDNA 2900026A02 gene	18.7231	18.311	20.5227	24.1978	16.3783	29.2472
2900041M22Rik	RIKEN cDNA 2900041M22 gene	0.432071	0.359039	0.164181	0	0	0
2900052N01Rik	RIKEN cDNA 2900052N01 gene	1.44024	1.61567	2.95527	2.27501	1.33312	3.96926
2900055J20Rik	RIKEN cDNA 2900055J20 gene	0	0	0	0	0	0
2900056M20Rik	NA	3.74461	3.05183	4.92544	3.10229	4.1898	3.76035
2900057B20Rik	RIKEN cDNA 2900057B20 gene	0	0.179519	0	0	0.190445	0
2900060B14Rik	RIKEN cDNA 2900060B14 gene	0	0	0	0	0.190445	0
2900076A07Rik	RIKEN cDNA 2900076A07 gene	1.44024	3.05183	2.6269	2.27501	0.952227	2.29799
2900079G21Rik	RIKEN cDNA 2900079G21 gene	0	0	0	0	0	0
2900092C05Rik	RIKEN cDNA 2900092C05 gene	0	0	0	0	0	0
2900092D14Rik	RIKEN cDNA 2900092D14 gene	0	0	0	0	0	0
2900097C17Rik	RIKEN cDNA 2900097C17 gene	268.46	263.175	258.422	295.544	165.688	253.615
3000002C10Rik	RIKEN cDNA 3000002C10 gene	1.44024	0.897597	0.820907	1.24091	0.571336	1.04454
3010001F23Rik	RIKEN cDNA 3010001F23 gene	0	0	0	0	0	0
3010026O09Rik	RIKEN cDNA 3010026O09 gene	1.15219	0.897597	2.29854	0.413638	3.23757	1.67127
3010033K07Rik	NA	12.386	19.7471	17.5674	20.8887	16.3783	15.6681
3100003L05Rik	RIKEN cDNA 3100003L05 gene	0	0	0	0	0	0
3110001I22Rik	RIKEN cDNA 3110001I22 gene	6.19302	6.10366	4.59708	6.20457	10.4745	3.96926
3110002H16Rik	RIKEN cDNA 3110002H16 gene	33.7015	37.5195	39.8961	30.4024	38.0891	40.5282
3110007F17Rik	NA	0.864142	0.897597	0.656726	0.413638	0.952227	1.04454
3110009E18Rik	RIKEN cDNA 3110009E18 gene	2.30438	1.25664	0.656726	1.44773	0.380891	0.626725
3110009F21Rik	RIKEN cDNA 3110009F21 gene	0	0	0	0	0	0
3110015C05Rik	RIKEN cDNA 3110015C05 gene	0	0	0	0	0	0
3110021A11Rik	RIKEN cDNA 3110021A11 gene	0.144024	0	0	0	0	0
3110021N24Rik	RIKEN cDNA 3110021N24 gene	1.44024	1.07712	0.820907	2.68865	1.52356	1.25345
3110035E14Rik	RIKEN cDNA 3110035E14 gene	0	0	0	0	0	0
3110039I08Rik	RIKEN cDNA 3110039I08 gene	0.288047	0	0.164181	0	0.190445	0.208908
3110039M20Rik	RIKEN cDNA 3110039M20 gene	0	0	0	0	0	0
3110040N11Rik	RIKEN cDNA 3110040N11 gene	5.04083	5.5651	5.58217	5.58411	2.0949	6.68507
3110043O21Rik	RIKEN cDNA 3110043O21 gene	39.4625	30.6978	26.5974	31.6433	27.0432	24.8601
3110045C21Rik	RIKEN cDNA 3110045C21 gene	0	0.897597	0.820907	1.0341	0.380891	1.46236
3110052M02Rik	RIKEN cDNA 3110052M02 gene	2.88047	5.74462	3.28363	6.82503	5.33247	3.96926
3110056K07Rik	RIKEN cDNA 3110056K07 gene	7.05716	5.02654	4.92544	5.79093	3.61846	5.43162
3110057O12Rik	RIKEN cDNA 3110057O12 gene	3.45657	7.71933	7.22398	12.2023	4.76114	9.19197
3110062M04Rik	RIKEN cDNA 3110062M04 gene	10.8018	6.10366	7.71653	2.27501	7.61782	7.10289
3110070M22Rik	RIKEN cDNA 3110070M22 gene	0.432071	0.718077	0.656726	0.413638	0.761782	0.417817
3110079O15Rik	RIKEN cDNA 3110079O15 gene	0	0	0	0	0	0
3110082I17Rik	RIKEN cDNA 3110082I17 gene	2.4484	2.15423	1.97018	1.24091	2.66624	2.08908
3110082J24Rik	RIKEN cDNA 3110082J24 gene	0	0	0	0	0	0
3110099E03Rik	RIKEN cDNA 3110099E03 gene	0	0	0	0	0	0
3200001D21Rik	RIKEN cDNA 3200001D21 gene	0.432071	0	0	0	0	0.626725
3300002I08Rik	RIKEN cDNA 3300002I08 gene	0.288047	0.538558	0.656726	0.206819	0.190445	0.835634
3300005D01Rik	RIKEN cDNA 3300005D01 gene	0	0	0	0	0	0
3425401B19Rik	RIKEN cDNA 3425401B19 gene	0	0	1.31345	0	0	0
3632451O06Rik	RIKEN cDNA 3632451O06 gene	0.432071	0.538558	1.64181	0.827276	0.380891	0.835634
3632454L22Rik	RIKEN cDNA 3632454L22 gene	0	0	0.164181	0	0.380891	0
3830403N18Rik	RIKEN cDNA 3830403N18 gene	1.00817	1.79519	0.985088	0.620457	0.380891	1.67127
3830406C13Rik	RIKEN cDNA 3830406C13 gene	25.6362	25.6713	22.4929	36.8138	34.4706	29.2472
3830408C21Rik	RIKEN cDNA 3830408C21 gene	1.15219	1.07712	0.820907	1.0341	1.14267	0.208908
3830417A13Rik	RIKEN cDNA 3830417A13 gene	0.144024	0.359039	0.164181	0	1.14267	0
3930402G23Rik	RIKEN cDNA 3930402G23 gene	3.88864	1.79519	1.97018	1.86137	5.14203	2.5069
4430402I18Rik	RIKEN cDNA 4430402I18 gene	15.9866	20.6447	20.851	16.1319	14.4739	16.9216
4631405J19Rik	RIKEN cDNA 4631405J19 gene	0	0.179519	0	0.206819	0.190445	0
4632415L05Rik	RIKEN cDNA 4632415L05 gene	12.386	12.5664	10.0151	11.375	5.52292	11.2811
4632427E13Rik	RIKEN cDNA 4632427E13 gene	0.288047	0.179519	0.656726	0.620457	0.190445	0.417817
4632428C04Rik	RIKEN cDNA 4632428C04 gene	0.720118	0.718077	1.14927	1.0341	1.33312	1.46236
4632428N05Rik	RIKEN cDNA 4632428N05 gene	17.4269	24.7737	23.4779	14.2705	32.1853	13.3701
4632434I11Rik	NA	0.288047	0	0	0.620457	0.190445	0.208908
4732416N19Rik	RIKEN cDNA 4732416N19 gene	0	0	0	0	0	0
4732456N10Rik	RIKEN cDNA 4732456N10 gene	0	0	0	0	0	0
4732471J01Rik	RIKEN cDNA 4732471J01 gene	4.17669	2.69279	1.47763	1.65455	1.33312	2.29799
4732490B19Rik	RIKEN cDNA 4732490B19 gene	0	0	0	0	0.190445	0
4732491K20Rik	RIKEN cDNA 4732491K20 gene	0.576095	1.97471	1.64181	1.24091	2.0949	1.46236
4831440E17Rik	RIKEN cDNA 4831440E17 gene	5.76095	5.5651	5.2538	4.55002	3.61846	1.25345
4833403I15Rik	NA	1.44024	2.15423	0.492544	1.65455	0.761782	1.04454
4833411C07Rik	RIKEN cDNA 4833411C07 gene	1.29621	1.07712	1.97018	1.86137	0.761782	0.626725
4833412C05Rik	RIKEN cDNA 4833412C05 gene	0	0	0	0	0.190445	0.208908
4833417C18Rik	RIKEN cDNA 4833417C18 gene	0.432071	0.718077	0.656726	0.620457	0.952227	1.25345
4833418N02Rik	RIKEN cDNA 4833418N02 gene	1.00817	0.718077	0.492544	1.24091	0.761782	0.626725
4833419F23Rik	RIKEN cDNA 4833419F23 gene	0.144024	0.359039	0.328363	0.827276	0.571336	0
4833420G17Rik	RIKEN cDNA 4833420G17 gene	16.5627	14.3615	11.4927	14.891	17.7114	17.5483
4833422C13Rik	RIKEN cDNA 4833422C13 gene	0.144024	0.179519	0.164181	0	0	0.417817
4833423E24Rik	RIKEN cDNA 4833423E24 gene	0	0	0	0	0	0
4833424O15Rik	NA	0	0.179519	0	0	0	0
4833427F10Rik	RIKEN cDNA 4833427F10 gene	0	0	0	0	0	0
4833427G06Rik	RIKEN cDNA 4833427G06 gene	0	0	0	0	0	0
4833428L15Rik	RIKEN cDNA 4833428L15 gene	0	0	0	0	0	0
4833439L19Rik	RIKEN cDNA 4833439L19 gene	225.397	234.452	224.6	210.335	194.064	208.073
4921501E09Rik	RIKEN cDNA 4921501E09 gene	0	0	0	0	0	0
4921504A21Rik	RIKEN cDNA 4921504A21 gene	0	0	0.164181	0	0	0
4921504E06Rik	RIKEN cDNA 4921504E06 gene	0.144024	0	0	0	0	0
4921506M07Rik	RIKEN cDNA 4921506M07 gene	0.144024	0	0	0	0	0
4921507L20Rik	RIKEN cDNA 4921507L20 gene	0.576095	0.179519	0.328363	0	0	0.626725
4921507P07Rik	RIKEN cDNA 4921507P07 gene	4.60876	4.12895	5.41799	1.44773	2.0949	1.88018
4921508D12Rik	RIKEN cDNA 4921508D12 gene	0	0	0	0	0	0
4921509C19Rik	RIKEN cDNA 4921509C19 gene	0	0	0	0	0	0
4921509O07Rik	RIKEN cDNA 4921509O07 gene	0	0	0	0	0	0
4921511C10Rik	RIKEN cDNA 4921511C10 gene	0	0	0	0.206819	0	0
4921511C20Rik	RIKEN cDNA 4921511C20 gene	0	0	0	0	0	0
4921511H03Rik	RIKEN cDNA 4921511H03 gene	0	0	0	0	0	0
4921511I17Rik	RIKEN cDNA 4921511I17 gene	0	0	0	0	0	0
4921511M17Rik	RIKEN cDNA 4921511M17 gene	0	0	0	0	0	0
4921513I03Rik	RIKEN cDNA 4921513I03 gene	0	0	0.164181	0	0	0
4921515E04Rik	RIKEN cDNA 4921515E04 gene	0.432071	0.359039	0	0	0	0
4921517D22Rik	RIKEN cDNA 4921517D22 gene	0.432071	0.359039	0.328363	0.206819	0.571336	0.208908
4921524J17Rik	RIKEN cDNA 4921524J17 gene	9.21751	10.2326	8.20907	7.23867	5.33247	8.56524
4921524L21Rik	RIKEN cDNA 4921524L21 gene	0	0	0	0	0	0
4921525O09Rik	RIKEN cDNA 4921525O09 gene	0	0	0	0	0	0
4921529L05Rik	RIKEN cDNA 4921529L05 gene	0	0	0	0	0	0
4921530L21Rik	RIKEN cDNA 4921530L21 gene	0	0	0	0	0	0
4921531C22Rik	RIKEN cDNA 4921531C22 gene	9.21751	11.1302	8.53743	12.616	10.8554	13.579
4921531P14Rik	RIKEN cDNA 4921531P14 gene	0	0	0	0	0	0
4921533I20Rik	Riken cDNA 4921533I20 gene	0	0	0	0	0	0
4921534H16Rik	RIKEN cDNA 4921534H16 gene	0	0	0	0	0	0
4921536K21Rik	RIKEN cDNA 4921536K21 gene	1.58426	2.69279	1.64181	1.65455	2.0949	2.5069
4921539E11Rik	RIKEN cDNA 4921539E11 gene	0	0	0	0	0	0
4922502D21Rik	RIKEN cDNA 4922502D21 gene	0	0	0	0	0	0
4922502H24Rik	RIKEN cDNA 4922502H24 gene	0	0	0	0	0	0
4922502N22Rik	RIKEN cDNA 4922502N22 gene	0	0	0	0	0	0
4930401C15Rik	RIKEN cDNA 4930401C15 gene	0	0	0	0	0	0
4930401O10Rik	RIKEN cDNA 4930401O10 gene	0	0.179519	0	0	0	0
4930401O12Rik	RIKEN cDNA 4930401O12 gene	0	0	0	0	0	0
4930402F06Rik	RIKEN cDNA 4930402F06 gene	0	0	0	0	0	0
4930402F11Rik	RIKEN cDNA 4930402F11 gene	0	0	0	0	0	0
4930402H24Rik	RIKEN cDNA 4930402H24 gene	84.3979	99.6332	85.7027	100.307	94.6514	116.78
4930402K13Rik	RIKEN cDNA 4930402K13 gene	0	0	0	0	0	0
4930404A05Rik	RIKEN cDNA 4930404A05 gene	0	0	0	0	0.190445	0
4930404A10Rik	NA	0	0	0	0	0	0
4930404H11Rik	RIKEN cDNA 4930404H11 gene	0	0	0	0	0	0
4930404I05Rik	RIKEN cDNA 4930404I05 gene	1.00817	0.897597	0.492544	1.0341	0.952227	0.417817
4930404N11Rik	RIKEN cDNA 4930404N11 gene	0.864142	0.897597	1.47763	0.620457	1.52356	0.835634
4930405A10Rik	RIKEN cDNA 4930405A10 gene	0	0	0	0	0	0
4930405A21Rik	RIKEN cDNA 4930405A21 gene	0.432071	0.538558	0	0	0.190445	0
4930405D11Rik	RIKEN cDNA 4930405D11 gene	0	0	0	0.206819	0	0
4930405J17Rik	RIKEN cDNA 4930405J17 gene	0	0	0	0	0	0
4930405L22Rik	RIKEN cDNA 4930405L22 gene	0	0	0	0	0	0
4930406D18Rik	RIKEN cDNA 4930406D18 gene	0	0	0	0	0	0
4930407I10Rik	RIKEN cDNA 4930407I10 gene	0	0	0	0	0	0.208908
4930412B13Rik	RIKEN cDNA 4930412B13 gene	0	0	0	0	0	0
4930412C18Rik	RIKEN cDNA 4930412C18 gene	9.64958	11.3097	9.19416	6.82503	10.6649	9.40088
4930412D23Rik	NA	0	0	0	0	0	0
4930412O13Rik	RIKEN cDNA 4930412O13 gene	0	0	0	0	0	0
4930413E15Rik	RIKEN cDNA 4930413E15 gene	0	0	0	0	0	0
4930413F20Rik	RIKEN cDNA 4930413F20 gene	0	0	0	0	0	0
4930413G21Rik	RIKEN cDNA 4930413G21 gene	4.03266	5.74462	5.91053	7.6523	4.38024	3.34253
4930413M19Rik	RIKEN cDNA 4930413M19 gene	0	0	0	0	0	0
4930414L22Rik	NA	4.46473	4.6675	4.10453	2.89547	5.90381	5.64053
4930414N06Rik	RIKEN cDNA 4930414N06 gene	0.144024	0	0.164181	0	0	0
4930415F15Rik	RIKEN cDNA 4930415F15 gene	0.288047	0	0	0.206819	0.190445	0.208908
4930415L06Rik	RIKEN cDNA 4930415L06 gene	0	0	0	0	0	0
4930415O20Rik	RIKEN cDNA 4930415O20 gene	0.144024	1.43615	0.820907	2.06819	3.23757	2.5069
4930417O13Rik	RIKEN cDNA 4930417O13 gene	0.144024	0	0	0	0	0
4930417O22Rik	RIKEN cDNA 4930417O22 gene	0	0	0	0	0	0
4930419G24Rik	RIKEN cDNA 4930419G24 gene	0	0	0	0	0	0
4930423M02Rik	RIKEN cDNA 4930423M02 gene	0	0	0	0	0	0
4930425K10Rik	RIKEN cDNA 4930425K10 gene	0	0	0	0	0	0
4930425O10Rik	RIKEN cDNA 4930425O10 gene	0	0	0	0	0	0
4930426D05Rik	RIKEN cDNA 4930426D05 gene	0	0	0	0	0	0
4930426L09Rik	RIKEN cDNA 4930426L09 gene	0.144024	0	0	0.206819	0.380891	0
4930427A07Rik	RIKEN cDNA 4930427A07 gene	0	0	0.164181	0	0.380891	0
4930428D18Rik	NA	0	0	0	0	0	0
4930428E07Rik	RIKEN cDNA 4930428E07 gene	0	0	0	0	0	0
4930428G15Rik	RIKEN cDNA 4930428G15 gene	0	0	0	0	0	0
4930428O21Rik	RIKEN cDNA 4930428O21 gene	0	0	0	0	0	0
4930429B21Rik	RIKEN cDNA 4930429B21 gene	0.144024	0.179519	0.164181	0.206819	0	0.208908
4930429D17Rik	RIKEN cDNA 4930429D17 gene	0	0	0	0	0	0
4930429F11Rik	RIKEN cDNA 4930429F11 gene	0	0	0	0	0	0
4930429F24Rik	RIKEN cDNA 4930429F24 gene	1.00817	1.07712	1.14927	0.413638	0.571336	1.25345
4930430A15Rik	RIKEN cDNA 4930430A15 gene	0	0	0	0	0	0
4930430D24Rik	NA	0	0	0	0	0	0
4930430F08Rik	RIKEN cDNA 4930430F08 gene	12.098	14.7206	12.4778	9.92731	11.6172	17.3394
4930430F21Rik	RIKEN cDNA 4930430F21 gene	0	0	0	0	0	0
4930430J02Rik	RIKEN cDNA 4930430J02 gene	0	0	0	0	0	0
4930431F12Rik	RIKEN cDNA 4930431F12 gene	0	0	0.328363	0.206819	0.190445	0
4930431P03Rik	RIKEN cDNA 4930431P03 gene	0	0	0	0	0	0
4930432J09Rik	RIKEN cDNA 4930432J09 gene	0	0	0	0	0	0
4930432K21Rik	RIKEN cDNA 4930432K21 gene	0.864142	0.538558	0.656726	0.206819	0.571336	0.626725
4930432M17Rik	RIKEN cDNA 4930432M17 gene	0	0	0	0	0	0
4930433B08Rik	RIKEN cDNA 4930433B08 gene	0	0	0	0	0	0
4930433I11Rik	RIKEN cDNA 4930433I11 gene	0	0	0	0	0	0
4930433N12Rik	RIKEN cDNA 4930433N12 gene	0.432071	0.538558	0	0	0	0
4930434J06Rik	RIKEN cDNA 4930434J06 gene	0	0	0	0	0	0
4930435E12Rik	RIKEN cDNA 4930435E12 gene	0	0	0	0	0	0
4930438E09Rik	RIKEN cDNA 4930438E09 gene	0.144024	0	0	0	0	0
4930440C22Rik	RIKEN cDNA 4930440C22 gene	0	0	0	0	0	0
4930440I19Rik	RIKEN cDNA 4930440I19 gene	0	0	0	0	0	0
4930441J16Rik	RIKEN cDNA 4930441J16 gene	0	0	0	0	0	0
4930442J19Rik	RIKEN cDNA 4930442J19 gene	0	0	0	0	0	0
4930442L01Rik	RIKEN cDNA 4930442L01 gene	0	0	0	0	0	0
4930443O20Rik	RIKEN cDNA 4930443O20 gene	0.288047	0.538558	0	0	0	0
4930444F02Rik	RIKEN cDNA 4930444F02 gene	0	0	0	0	0	0
4930444G20Rik	RIKEN cDNA 4930444G20 gene	0	0	0.328363	0	0.190445	0
4930444M15Rik	RIKEN cDNA 4930444M15 gene	0	0	0	0	0	0
4930444P10Rik	RIKEN cDNA 4930444P10 gene	0	0	0	0	0	0
4930447A16Rik	RIKEN cDNA 4930447A16 gene	0	0	0	0	0	0
4930447C04Rik	RIKEN cDNA 4930447C04 gene	0.144024	0	0.164181	0.413638	0	0
4930447J18Rik	RIKEN cDNA 4930447J18 gene	0	0	0	0	0	0
4930447K03Rik	RIKEN cDNA 4930447K03 gene	0	0.179519	0.164181	0	0	0
4930447N08Rik	RIKEN cDNA 4930447N08 gene	0	0	0	0	0	0
4930448C13Rik	RIKEN cDNA 4930448C13 gene	0	0	0	0	0	0
4930448F12Rik	RIKEN cDNA 4930448F12 gene	0	0	0	0	0	0
4930448H16Rik	RIKEN cDNA 4930448H16 gene	0	0	0	0	0	0
4930448I06Rik	RIKEN cDNA 4930448I06 gene	0	0	0	0	0	0
4930448I18Rik	RIKEN cDNA 4930448I18 gene	0	0	0	0	0	0
4930448K20Rik	RIKEN cDNA 4930448K20 gene	0	0	0	0	0	0
4930449E01Rik	RIKEN cDNA 4930449E01 gene	0	0	0	0	0	0
4930449E18Rik	RIKEN cDNA 4930449E18 gene	0	0	0	0	0	0
4930449I24Rik	RIKEN cDNA 4930449I24 gene	0	0	0	0	0	0
4930451C15Rik	NA	1.00817	0.718077	0.820907	0.413638	0.761782	0.626725
4930451G09Rik	RIKEN cDNA 4930451G09 gene	1.58426	0.718077	1.14927	1.24091	0.952227	1.46236
4930451I11Rik	RIKEN cDNA 4930451I11 gene	0	0	0	0	0	0
4930452A19Rik	RIKEN cDNA 4930452A19 gene	0	0	0	0	0	0
4930452B06Rik	RIKEN cDNA 4930452B06 gene	0.144024	0	0	0	0	0
4930452G13Rik	RIKEN cDNA 4930452G13 gene	0	0	0	0	0	0
4930452N14Rik	RIKEN cDNA 4930452N14 gene	0	0	0	0	0	0
4930453H23Rik	RIKEN cDNA 4930453H23 gene	0	0	0	0	0	0.417817
4930453L07Rik	RIKEN cDNA 4930453L07 gene	0	0	0	0	0	0
4930453N24Rik	RIKEN cDNA 4930453N24 gene	41.9109	52.4197	57.6277	60.8048	51.4203	54.5251
4930455B14Rik	RIKEN cDNA 4930455B14 gene	0	0	0	0	0	0
4930455C13Rik	RIKEN cDNA 4930455C13 gene	0	0	0	0	0	0
4930455D15Rik	RIKEN cDNA 4930455D15 gene	0	0	0	0	0	0
4930455F16Rik	RIKEN cDNA 4930455F16 gene	0	0	0	0	0	0
4930455H04Rik	RIKEN cDNA 4930455H04 gene	0.144024	0.179519	0.164181	0.620457	0.571336	0
4930455J16Rik	RIKEN cDNA 4930455J16 gene	0	0	0	0	0	0
4930456L15Rik	RIKEN cDNA 4930456L15 gene	0	0	0	0	0	0
4930459C07Rik	RIKEN cDNA 4930459C07 gene	0	0.179519	0.164181	0	0	0.208908
4930459L07Rik	RIKEN cDNA 4930459L07 gene	0	0	0	0	0	0
4930461G14Rik	RIKEN cDNA 4930461G14 gene	0	0	0	0	0.190445	0.835634
4930463O16Rik	RIKEN cDNA 4930463O16 gene	0	0	0	0	0	0
4930465K10Rik	RIKEN cDNA 4930465K10 gene	0.144024	0	0.164181	0	0	0
4930465M20Rik	RIKEN cDNA 4930465M20 gene	0	0	0	0	0	0
4930467D21Rik	RIKEN cDNA 4930467D21 gene	0	0	0	0	0	0
4930467E23Rik	RIKEN cDNA 4930467E23 gene	0	0	0	0	0	0
4930467K11Rik	RIKEN cDNA 4930467K11 gene	0	0.179519	0	0	0	0
4930468A15Rik	NA	0	0	0	0	0	0
4930469G21Rik	RIKEN cDNA 4930469G21 gene	0	0	0	0	0	0
4930470H14Rik	RIKEN cDNA 4930470H14 gene	19.0111	23.158	19.2092	17.5796	12.7598	24.8601
4930470P17Rik	RIKEN cDNA 4930470P17 gene	0	0	0	0	0	0
4930471C04Rik	RIKEN cDNA 4930471C04 gene	0	0	0	0	0	0
4930471G03Rik	RIKEN cDNA 4930471G03 gene	0	0	0	0	0	0
4930471M09Rik	RIKEN cDNA 4930471M09 gene	0	0.179519	0	0	0	0
4930473A02Rik	RIKEN cDNA 4930473A02 gene	0	0	0.164181	0	0	0
4930473O22Rik	RIKEN cDNA 4930473O22 gene	0	0	0	0	0	0
4930474G06Rik	RIKEN cDNA 4930474G06 gene	0	0	0	0	0	0
4930474H20Rik	RIKEN cDNA 4930474H20 gene	0	0	0	0	0	0
4930474M22Rik	RIKEN cDNA 4930474M22 gene	0	0	0	0	0	0
4930474N05Rik	RIKEN cDNA 4930474N05 gene	0	0	0	0	0	0
4930474N09Rik	RIKEN cDNA 4930474N09 gene	0.144024	0	0	0	0	0
4930478L05Rik	RIKEN cDNA 4930478L05 gene	0.144024	0	0	0.206819	0.190445	0
4930478P22Rik	RIKEN cDNA 4930478P22 gene	0	0	0	0	0	0
4930479D17Rik	RIKEN cDNA 4930479D17 gene	0.144024	0	0.164181	0	0	0
4930480E11Rik	RIKEN cDNA 4930480E11 gene	0	0	0	0	0.190445	0
4930480G23Rik	RIKEN cDNA 4930480G23 gene	0	0	0.164181	0	0	0
4930480K15Rik	RIKEN cDNA 4930480K15 gene	0	0	0	0	0	0
4930480M12Rik	RIKEN cDNA 4930480M12 gene	0	0	0	0	0	0
4930481A15Rik	RIKEN cDNA 4930481A15 gene	11.3779	13.6435	9.35834	0.206819	1.90445	0
4930482G09Rik	RIKEN cDNA 4930482G09 gene	0	0	0	0	0	0
4930483J18Rik	RIKEN cDNA 4930483J18 gene	0.144024	0	0.328363	0.206819	0.571336	0
4930483K19Rik	RIKEN cDNA 4930483K19 gene	0	0	0	0	0	0
4930483O08Rik	RIKEN cDNA 4930483O08 gene	0	0	0	0	0	0
4930486F22Rik	RIKEN cDNA 4930486F22 gene	0	0	0	0	0	0
4930486I03Rik	RIKEN cDNA 4930486I03 gene	0	0	0.164181	0	0	0
4930486L24Rik	RIKEN cDNA 4930486L24 gene	2.16035	1.97471	1.47763	2.06819	1.14267	1.88018
4930487D11Rik	RIKEN cDNA 4930487D11 gene	0	0	0	0	0	0
4930487H11Rik	RIKEN cDNA 4930487H11 gene	0.288047	0	0	0.206819	0	0
4930488B22Rik	RIKEN cDNA 4930488B22 gene	0	0	0	0	0	0
4930488L21Rik	RIKEN cDNA 4930488L21 gene	0.144024	0	0	0	0	0.626725
4930500F04Rik	RIKEN cDNA 4930500F04 gene	0	0	0	0	0	0
4930500J02Rik	NA	0	0	0	0	0	0.417817
4930500L23Rik	RIKEN cDNA 4930500L23 gene	0	0	0	0	0	0
4930502A04Rik	RIKEN cDNA 4930502A04 gene	0	0	0.164181	0	0	0
4930502E09Rik	RIKEN cDNA 4930502E09 gene	0.288047	0	0	0	0	0
4930502E18Rik	RIKEN cDNA 4930502E18 gene	0	0	0	0	0	0
4930503B20Rik	RIKEN cDNA 4930503B20 gene	0	0	0	0	0	0
4930503E14Rik	RIKEN cDNA 4930503E14 gene	0.288047	0.359039	0.328363	0.206819	0.761782	0
4930503E24Rik	RIKEN cDNA 4930503E24 gene	0	0	0	0	0	0
4930503H13Rik	RIKEN cDNA 4930503H13 gene	0	0	0	0	0	0
4930503L19Rik	RIKEN cDNA 4930503L19 gene	1.72828	1.97471	2.79108	2.89547	3.23757	2.71581
4930503O07Rik	RIKEN cDNA 4930503O07 gene	0	0	0	0	0	0
4930504O13Rik	RIKEN cDNA 4930504O13 gene	0	0	0	0	0	0
4930505A04Rik	RIKEN cDNA 4930505A04 gene	0.144024	0.179519	0.164181	0.206819	0	0
4930505G20Rik	RIKEN cDNA 4930505G20 gene	0	0	0	0	0	0
4930506C21Rik	RIKEN cDNA 4930506C21 gene	1.29621	1.07712	0.820907	1.0341	0.761782	0.626725
4930506M07Rik	NA	44.9354	57.6257	56.3142	50.257	60.9425	57.2409
4930507D05Rik	RIKEN cDNA 4930507D05 gene	0.144024	0.179519	0	0.206819	0.571336	0.417817
4930507D10Rik	RIKEN cDNA 4930507D10 gene	0	0	0	0	0	0
4930509E16Rik	RIKEN cDNA 4930509E16 gene	0	0	0	0	0	0.208908
4930509J09Rik	RIKEN cDNA 4930509J09 gene	0	0	0	0	0	0
4930509K18Rik	RIKEN cDNA 4930509K18 gene	0	0	0	0	0	0
4930511A02Rik	RIKEN cDNA 4930511A02 gene	0	0	0	0	0	0
4930511E03Rik	RIKEN cDNA 4930511E03 gene	0.288047	0	0.492544	0.413638	0	0.208908
4930511M06Rik	RIKEN cDNA 4930511M06 gene	9.07349	5.74462	5.41799	5.58411	3.99935	5.22271
4930512B01Rik	RIKEN cDNA 4930512B01 gene	0	0	0	0	0	0
4930513D17Rik	RIKEN cDNA 4930513D17 gene	0	0	0	0	0	0
4930513N10Rik	RIKEN cDNA 4930513N10 gene	1.29621	0	0	0	0.190445	0.208908
4930513O06Rik	RIKEN cDNA 4930513O06 gene	0	0	0	0	0	0
4930515B02Rik	RIKEN cDNA 4930515B02 gene	0	0	0	0	0	0
4930515G01Rik	RIKEN cDNA 4930515G01 gene	0	0	0	0.206819	0.380891	0
4930515G16Rik	RIKEN cDNA 4930515G16 gene	0	0	0	0	0	0
4930515L03Rik	RIKEN cDNA 4930515L03 gene	0	0	0	0	0	0
4930515L19Rik	RIKEN cDNA 4930515L19 gene	0	0	0	0	0	0
4930517E11Rik	RIKEN cDNA 4930517E11 gene	0	0	0	0	0	0
4930518P08Rik	RIKEN cDNA 4930518P08 gene	0	0	0	0	0	0
4930519D14Rik	RIKEN cDNA 4930519D14 gene	0	0	0	0	0	0
4930519F09Rik	RIKEN cDNA 4930519F09 gene	2.73645	3.59039	5.41799	3.10229	4.57069	4.59598
4930519F16Rik	RIKEN cDNA 4930519F16 gene	0	0	0	0	0	0
4930519F24Rik	RIKEN cDNA 4930519F24 gene	0	0	0	0	0	0
4930519G04Rik	RIKEN cDNA 4930519G04 gene	0	0	0.328363	0	0	0
4930519H02Rik	RIKEN cDNA 4930519H02 gene	0	0	0	0	0	0
4930520O04Rik	RIKEN cDNA 4930520O04 gene	0.432071	0.179519	0.164181	0	0	0.208908
4930520P13Rik	RIKEN cDNA 4930520P13 gene	0	0	0	0	0	0
4930521E06Rik	RIKEN cDNA 4930521E06 gene	0	0	0	0	0	0
4930522H14Rik	RIKEN cDNA 4930522H14 gene	0	0	0	0	0	0
4930522O17Rik	RIKEN cDNA 4930522O17 gene	0	0	0	0	0	0
4930523C07Rik	RIKEN cDNA 4930523C07 gene	29.2368	38.7762	27.9108	34.1251	37.8986	33.4253
4930523O13Rik	RIKEN cDNA 4930523O13 gene	0	0	0	0	0	0
4930524B15Rik	RIKEN cDNA 4930524B15 gene	0	0	0	0	0	0
4930524C18Rik	RIKEN cDNA 4930524C18 gene	0	0	0	0	0	0
4930524N10Rik	RIKEN cDNA 4930524N10 gene	0	0	0	0	0	0
4930524O05Rik	RIKEN cDNA 4930524O05 gene	0	0	0	0	0	0
4930524O08Rik	RIKEN cDNA 4930524O08 gene	0	0	0	0	0	0
4930525D18Rik	RIKEN cDNA 4930525D18 gene	0	0	0	0	0	0
4930525G20Rik	RIKEN cDNA 4930525G20 gene	2.01633	1.07712	0.985088	1.86137	0.952227	1.46236
4930525M21Rik	NA	0	0	0	0	0	0
4930526I15Rik	RIKEN cDNA 4930526I15 gene	3.0245	4.6675	3.11945	2.48183	3.23757	2.08908
4930526L06Rik	RIKEN cDNA 4930526L06 gene	0	0	0	0	0	0
4930527F14Rik	RIKEN cDNA 4930527F14 gene	0	0	0	0	0	0
4930527G23Rik	RIKEN cDNA 4930527G23 gene	0	0	0	0	0	0
4930528A17Rik	RIKEN cDNA 4930528A17 gene	0.432071	0.718077	0.328363	0.206819	0.761782	0.208908
4930528D03Rik	RIKEN cDNA 4930528D03 gene	0.576095	0	0.492544	0.620457	0	0
4930528P14Rik	RIKEN cDNA 4930528P14 gene	0.720118	0.897597	1.64181	0.827276	1.52356	0.626725
4930529C04Rik	RIKEN cDNA 4930529C04 gene	0	0	0	0	0	0
4930529K09Rik	RIKEN cDNA 4930529K09 gene	0	0	0	0	0	0
4930529L06Rik	RIKEN cDNA 4930529L06 gene	0	0	0	0	0	0
4930529M08Rik	NA	0	0	0	0	0	0
4930532M18Rik	RIKEN cDNA 4930532M18 gene	0	0	0	0	0	0
4930533B01Rik	RIKEN cDNA 4930533B01 gene	0	0	0	0	0	0
4930533P14Rik	RIKEN cDNA 4930533P14 gene	0	0	0	0	0	0
4930538K18Rik	RIKEN cDNA 4930538K18 gene	0.288047	0.179519	0.328363	0	0.190445	0.208908
4930539C22Rik	RIKEN cDNA 4930539C22 gene	0	0	0	0	0	0
4930539E08Rik	RIKEN cDNA 4930539E08 gene	0	0	0	0	0.190445	0.208908
4930539J05Rik	RIKEN cDNA 4930539J05 gene	0.432071	0.179519	0.164181	0.413638	0.761782	1.04454
4930539M17Rik	RIKEN cDNA 4930539M17 gene	0	0	0	0	0	0
4930539N22Rik	RIKEN cDNA 4930539N22 gene	0	0	0	0	0	0
4930540M03Rik	RIKEN cDNA 4930540M03 gene	0	0	0	0	0	0
4930542C21Rik	RIKEN cDNA 4930542C21 gene	0	0	0	0	0	0
4930542D17Rik	RIKEN cDNA 4930542D17 gene	0	0	0	0	0	0
4930543E12Rik	RIKEN cDNA 4930543E12 gene	0	0	0	0	0	0
4930544D05Rik	RIKEN cDNA 4930544D05 gene	0	0	0	0	0	0
4930544G11Rik	RIKEN cDNA 4930544G11 gene	0	0	0	0	0	0
4930544M13Rik	RIKEN cDNA 4930544M13 gene	0	0	0	0	0	0
4930545E07Rik	RIKEN cDNA 4930545E07 gene	0	0	0	0	0	0
4930545H06Rik	RIKEN cDNA 4930545H06 gene	0	0	0	0	0	0
4930545L23Rik	RIKEN cDNA 4930545L23 gene	0	0	0	0	0	0
4930546C10Rik	RIKEN cDNA 4930546C10 gene	0	0	0	0	0	0
4930546K05Rik	RIKEN cDNA 4930546K05 gene	0	0	0	0.206819	0	0
4930547E08Rik	RIKEN cDNA 4930547E08 gene	0	0	0	0	0	0
4930547E14Rik	RIKEN cDNA 4930547E14 gene	0	0	0	0	0	0
4930548G14Rik	RIKEN cDNA 4930548G14 gene	0	0	0	0	0	0
4930548H24Rik	RIKEN cDNA 4930548H24 gene	0	0	0	0	0	0
4930548J01Rik	RIKEN cDNA 4930548J01 gene	0	0	0	0	0	0
4930548K13Rik	RIKEN cDNA 4930548K13 gene	0	0	0	0	0	0
4930549C01Rik	RIKEN cDNA 4930549C01 gene	0	0	0	0	0	0
4930549G23Rik	RIKEN cDNA 4930549G23 gene	0	0	0	0	0	0
4930550C14Rik	RIKEN cDNA 4930550C14 gene	0.288047	0.718077	0	0	0	0.417817
4930550L24Rik	RIKEN cDNA 4930550L24 gene	0	0	0	0	0	0
4930552N02Rik	RIKEN cDNA 4930552N02 gene	0	0	0	0	0	0
4930552P12Rik	RIKEN cDNA 4930552P12 gene	0	0	0	0	0	0.208908
4930553E22Rik	RIKEN cDNA 4930553E22 gene	0	0	0	0	0	0
4930554C24Rik	RIKEN cDNA 4930554C24 gene	0	0	0	0	0	0
4930555B11Rik	RIKEN cDNA 4930555B11 gene	0	0	0	0	0	0
4930555G01Rik	RIKEN cDNA 4930555G01 gene	0	0.179519	0	0.413638	0	0.208908
4930556C24Rik	RIKEN cDNA 4930556C24 gene	0	0	0	0	0	0
4930556G01Rik	RIKEN cDNA 4930556G01 gene	0	0	0	0	0	0
4930556J02Rik	RIKEN cDNA 4930556J02 gene	0	0	0	0	0	0
4930556M19Rik	RIKEN cDNA 4930556M19 gene	0.288047	0.179519	0.492544	0.620457	0	0.626725
4930556N09Rik	RIKEN cDNA 4930556N09 gene	0	0	0	0	0	0
4930557A04Rik	RIKEN cDNA 4930557A04 gene	0	0	0	0	0	0
4930557J02Rik	RIKEN cDNA 4930557J02 gene	0	0	0	0	0	0
4930558C23Rik	RIKEN cDNA 4930558C23 gene	0	0	0	0	0	0
4930558G05Rik	RIKEN cDNA 4930558G05 gene	0	0	0	0	0	0
4930558J18Rik	RIKEN cDNA 4930558J18 gene	0	0	0	0	0	0
4930558K02Rik	RIKEN cDNA 4930558K02 gene	0	0	0	0	0	0
4930562C15Rik	RIKEN cDNA 4930562C15 gene	0	0	0	0	0	0
4930562F07Rik	RIKEN cDNA 4930562F07 gene	0.288047	0	0	0	0.190445	0
4930563D23Rik	RIKEN cDNA 4930563D23 gene	0	0	0	0	0	0
4930563E18Rik	RIKEN cDNA 4930563E18 gene	0	0	0	0	0	0
4930563E22Rik	RIKEN cDNA 4930563E22 gene	0	0.179519	0	0.413638	0.190445	0.208908
4930563F08Rik	RIKEN cDNA 4930563F08 gene	0	0	0	0	0	0
4930563M20Rik	RIKEN cDNA 4930563M20 gene	0	0	0	0	0	0
4930564B18Rik	NA	0	0	0	0	0	0
4930564C03Rik	RIKEN cDNA 4930564C03 gene	0	0	0	0	0	0
4930564D02Rik	RIKEN cDNA 4930564D02 gene	0	0	0	0	0	0
4930565D16Rik	RIKEN cDNA 4930565D16 gene	0	0	0	0	0	0
4930565N06Rik	RIKEN cDNA 4930565N06 gene	0.288047	0.179519	0.164181	0.620457	0	0.417817
4930567H12Rik	RIKEN cDNA 4930567H12 gene	0	0	0	0	0	0
4930567H17Rik	RIKEN cDNA 4930567H17 gene	0	0	0	0	0	0
4930567J20Rik	RIKEN cDNA 4930567J20 gene	0	0	0	0	0	0
4930567K20Rik	RIKEN cDNA 4930567K20 gene	0	0	0	0.206819	0	0
4930568D16Rik	RIKEN cDNA 4930568D16 gene	0	0	0	0	0	0
4930568E12Rik	RIKEN cDNA 4930568E12 gene	0	0	0	0	0	0
4930568G15Rik	RIKEN cDNA 4930568G15 gene	0	0	0	0	0	0
4930570G19Rik	RIKEN cDNA 4930570G19 gene	0.720118	0.359039	1.14927	0.413638	0	0.417817
4930571K23Rik	RIKEN cDNA 4930571K23 gene	0	0	0	0	0	0
4930571O06Rik	RIKEN cDNA 4930571O06 gene	0	0	0	0	0	0
4930572K03Rik	RIKEN cDNA 4930572K03 gene	0	0	0	0	0	0
4930572O03Rik	RIKEN cDNA 4930572O03 gene	0	0	0	0	0	0
4930572O13Rik	RIKEN cDNA 4930572O13 gene	0	0	0	0	0	0
4930573O16Rik	RIKEN cDNA 4930573O16 gene	0	0	0	0	0	0
4930577N17Rik	RIKEN cDNA 4930577N17 gene	1.29621	0.897597	1.47763	1.65455	0.952227	1.46236
4930578C19Rik	RIKEN cDNA 4930578C19 gene	1.15219	1.79519	1.64181	1.65455	1.71401	0.626725
4930578E11Rik	RIKEN cDNA 4930578E11 gene	0	0	0	0	0	0
4930578I06Rik	RIKEN cDNA 4930578I06 gene	0	0	0	0	0	0
4930578M01Rik	RIKEN cDNA 4930578M01 gene	0	0	0	0.206819	0.190445	0
4930578N18Rik	RIKEN cDNA 4930578N18 gene	0	0	0	0	0	0
4930579F01Rik	RIKEN cDNA 4930579F01 gene	0	0	0	0	0	0
4930579G18Rik	RIKEN cDNA 4930579G18 gene	0.288047	0	0	0	0.190445	0
4930579G24Rik	RIKEN cDNA 4930579G24 gene	2.73645	1.07712	2.46272	1.86137	1.90445	2.29799
4930579K19Rik	RIKEN cDNA 4930579K19 gene	0.288047	0	0.164181	0.206819	0.190445	1.04454
4930581F22Rik	RIKEN cDNA 4930581F22 gene	1.15219	1.07712	0.820907	0.827276	1.14267	1.04454
4930583K01Rik	RIKEN cDNA 4930583K01 gene	0.144024	0.179519	0.164181	0.206819	0.190445	0.417817
4930583P06Rik	RIKEN cDNA 4930583P06 gene	0	0	0	0	0	0
4930584F24Rik	RIKEN cDNA 4930584F24 gene	0	0	0	0	0	0
4930590J08Rik	RIKEN cDNA 4930590J08 gene	0	0	0	0	0	0
4930590L20Rik	RIKEN cDNA 4930590L20 gene	0	0	0	0	0	0
4930591A17Rik	RIKEN cDNA 4930591A17 gene	0	0	0	0	0	0
4930592A05Rik	RIKEN cDNA 4930592A05 gene	0	0	0	0	0	0
4930592I03Rik	RIKEN cDNA 4930592I03 gene	0	0	0.164181	0	0	0
4930593A02Rik	RIKEN cDNA 4930593A02 gene	0	0	0	0	0	0
4930593C16Rik	RIKEN cDNA 4930593C16 gene	0	0	0	0	0.190445	0
4930594C11Rik	RIKEN cDNA 4930594C11 gene	0.288047	0	0.164181	0	0	0
4930595M18Rik	RIKEN cDNA 4930595M18 gene	0	0	0	0	0	0
4930596D02Rik	RIKEN cDNA 4930596D02 gene	0	0	0	0	0	0
4930596I21Rik	RIKEN cDNA 4930596I21 gene	0	0	0	0	0	0
4930597G03Rik	RIKEN cDNA 4930597G03 gene	0	0	0	0	0	0
4930598F16Rik	RIKEN cDNA 4930598F16 gene	0	0	0	0	0	0
4930599N23Rik	RIKEN cDNA 4930599N23 gene	0.144024	0	0	0.413638	0.190445	0
4931402G19Rik	RIKEN cDNA 4931402G19 gene	0.576095	0.359039	0.164181	0	0	0
4931403E22Rik	RIKEN cDNA 4931403E22 gene	0.288047	0	0	0	0	0
4931403G20Rik	RIKEN cDNA 4931403G20 gene	0.144024	0	0	0	0	0
4931406B18Rik	RIKEN cDNA 4931406B18 gene	0.144024	0	0.164181	0	0.190445	0
4931406C07Rik	RIKEN cDNA 4931406C07 gene	577.679	573.026	569.217	605.566	686.746	810.982
4931406H21Rik	RIKEN cDNA 4931406H21 gene	0.576095	0.179519	0.164181	0.206819	0.190445	0
4931406P16Rik	RIKEN cDNA 4931406P16 gene	91.311	109.327	132.659	95.3436	123.599	104.245
4931408C20Rik	RIKEN cDNA 4931408C20 gene	0.144024	0.179519	0	0	0	0.208908
4931408D14Rik	RIKEN cDNA 4931408D14 gene	10.8018	13.1049	13.4629	8.06594	10.0936	10.4454
4931409K22Rik	RIKEN cDNA 4931409K22 gene	0	0	0	0	0	0
4931412M21	NA	0	0	0	0	0	0
4931414P19Rik	RIKEN cDNA 4931414P19 gene	5.4729	3.76991	4.59708	3.10229	5.33247	4.38708
4931417E11Rik	RIKEN cDNA 4931417E11 gene	0	0	0	0	0	0
4931419H13Rik	RIKEN cDNA 4931419H13 gene	0	0	0	0	0	0
4931420L22Rik	RIKEN cDNA 4931420L22 gene	0	0	0	0	0	0
4931423N10Rik	RIKEN cDNA 4931423N10 gene	0	0	0	0	0	0
4931428F04Rik	RIKEN cDNA 4931428F04 gene	3.60059	3.76991	0.820907	2.89547	3.42802	3.13363
4931428L18Rik	RIKEN cDNA 4931428L18 gene	0	0	0	0	0	0
4931429I11Rik	RIKEN cDNA 4931429I11 gene	0	0	0	0	0	0
4931429L15Rik	RIKEN cDNA 4931429L15 gene	0	0	0	0	0.190445	0
4931429P17Rik	RIKEN cDNA 4931429P17 gene	0	0	0.164181	0	0	0
4931430N09Rik	RIKEN cDNA 4931430N09 gene	0	0	0.164181	0	0	0
4931431B13Rik	RIKEN cDNA 4931431B13 gene	0	0	0	0	0	0
4931431C16Rik	RIKEN cDNA 4931431C16 gene	0.144024	0.179519	0.164181	0.620457	0.190445	0.208908
4931431F19Rik	RIKEN cDNA 4931431F19 gene	0	0	0	0	0	0
4931440F15Rik	RIKEN cDNA 4931440F15 gene	0	0	0	0	0	0
4931440J10Rik	RIKEN cDNA 4931440J10 gene	0	0	0	0	0	0
4931440L10Rik	NA	0	0	0	0	0	0
4931440P22Rik	RIKEN cDNA 4931440P22 gene	1.44024	1.07712	1.14927	0.827276	1.71401	1.04454
4932411E22Rik	RIKEN cDNA 4932411E22 gene	0	0	0	0	0	0
4932411N23Rik	RIKEN cDNA 4932411N23 gene	0.144024	0	0	0.206819	0	0
4932412D23Rik	RIKEN cDNA 4932412D23 gene	0	0	0	0	0	0.208908
4932413F04Rik	RIKEN cDNA 4932413F04 gene	0	0	0	0	0	0
4932414J04Rik	RIKEN cDNA 4932414J04 gene	0	0	0	0	0	0
4932414N04Rik	RIKEN cDNA 4932414N04 gene	0	0	0	0	0	0
4932415M13Rik	RIKEN cDNA 4932415M13 gene	0	0	0	0	0	0
4932416H05Rik	RIKEN cDNA 4932416H05 gene	2.59243	2.33375	4.26872	3.92956	3.80891	2.71581
4932416K20Rik	RIKEN cDNA 4932416K20 gene	0	0	0	0	0	0
4932418E24Rik	RIKEN cDNA 4932418E24 gene	0	0	0	0	0	0
4932429P05Rik	RIKEN cDNA 4932429P05 gene	0	0	0	0	0	0
4932435O22Rik	RIKEN cDNA 4932435O22 gene	0.432071	1.25664	0	0	0.190445	1.04454
4932438A13Rik	RIKEN cDNA 4932438A13 gene	41.3348	35.5448	32.3437	32.2638	19.9968	38.2302
4932438H23Rik	RIKEN cDNA 4932438H23 gene	0.144024	0	0	0	0.190445	0
4932441J04Rik	RIKEN cDNA 4932441J04 gene	0	0	0	0	0	0
4932443I19Rik	RIKEN cDNA 4932443I19 gene	0	0	0	0	0	0
4932702P03Rik	RIKEN cDNA 4932702P03 gene	0	0	0	0	0	0
4933400A11Rik	RIKEN cDNA 4933400A11 gene	0	0	0	0	0	0
4933400B14Rik	RIKEN cDNA 4933400B14 gene	0	0	0	0	0	0
4933400C23Rik	RIKEN cDNA 4933400C23 gene	0	0	0	0	0	0
4933400F21Rik	RIKEN cDNA 4933400F21 gene	0	0	0.328363	0	0	0
4933400L20Rik	RIKEN cDNA 4933400L20 gene	0	0	0	0	0	0
4933401B06Rik	RIKEN cDNA 4933401B06 gene	0	0	0	0	0	0
4933401D09Rik	RIKEN cDNA 4933401D09 gene	0	0	0	0	0	0
4933401H06Rik	RIKEN cDNA 4933401H06 gene	0	0	0	0	0	0
4933402C06Rik	RIKEN cDNA 4933402C06 gene	0	0	0	0	0	0
4933402D24Rik	RIKEN cDNA 4933402D24 gene	0	0	0	0	0	0.208908
4933402E13Rik	RIKEN cDNA 4933402E13 gene	0	0	0	0	0	0
4933402J07Rik	RIKEN cDNA 4933402J07 gene	0	0	0	0	0	0
4933402J10Rik	RIKEN cDNA 4933402J10 gene	0	0	0	0	0	0
4933402J15Rik	RIKEN cDNA 4933402J15 gene	0	0	0	0	0	0
4933402N03Rik	RIKEN cDNA 4933402N03 gene	0	0	0	0	0	0
4933402N22Rik	RIKEN cDNA 4933402N22 gene	0	0	0	0	0	0
4933402P03Rik	RIKEN cDNA 4933402P03 gene	0	0	0	0	0	0
4933403O08Rik	RIKEN cDNA 4933403O08 gene	0	0	0	0	0	0
4933404G15Rik	RIKEN cDNA 4933404G15 gene	0	0	0	0	0	0
4933404K08Rik	RIKEN cDNA 4933404K08 gene	0	0	0.164181	0	0	0
4933404O12Rik	RIKEN cDNA 4933404O12 gene	1.72828	3.23135	1.806	2.48183	2.28534	1.88018
4933405D12Rik	RIKEN cDNA 4933405D12 gene	0.144024	0	0.328363	0	0	0
4933405E24Rik	RIKEN cDNA 4933405E24 gene	0	0	0	0	0	0
4933405L10Rik	RIKEN cDNA 4933405L10 gene	0.144024	0.538558	0.328363	0.620457	0	0.417817
4933405O20Rik	RIKEN cDNA 4933405O20 gene	0	0	0	0	0	0
4933406C10Rik	RIKEN cDNA 4933406C10 gene	2.16035	4.84702	3.28363	2.27501	2.85668	1.88018
4933406D12Rik	RIKEN cDNA 4933406D12 gene	0	0	0	0	0	0
4933406F09Rik	RIKEN cDNA 4933406F09 gene	0	0	0	0	0	0
4933406G16Rik	RIKEN cDNA 4933406G16 gene	0	0	0	0	0	0
4933406I18Rik	RIKEN cDNA 4933406I18 gene	1.87231	1.61567	1.31345	0.206819	0.952227	1.04454
4933406J08Rik	RIKEN cDNA 4933406J08 gene	0	0	0	0	0	0
4933406J10Rik	RIKEN cDNA 4933406J10 gene	0	0	0	0	0	0
4933406K04Rik	RIKEN cDNA 4933406K04 gene	0	0	0	0	0	0
4933406M09Rik	RIKEN cDNA 4933406M09 gene	0	0	0	0	0	0
4933407E24Rik	RIKEN cDNA 4933407E24 gene	0	0	0	0	0	0
4933407G14Rik	RIKEN cDNA 4933407G14 gene	0.144024	0.359039	0	0	0	0
4933407I05Rik	RIKEN cDNA 4933407I05 gene	0	0	0	0	0	0
4933407K13Rik	RIKEN cDNA 4933407K13 gene	0.720118	1.07712	0.820907	1.0341	0.380891	0.626725
4933407L21Rik	RIKEN cDNA 4933407L21 gene	0	0	0	0	0	0
4933408B17Rik	RIKEN cDNA 4933408B17 gene	0.288047	0.179519	0.164181	0.620457	0.190445	0
4933408J17Rik	RIKEN cDNA 4933408J17 gene	0	0	0	0	0	0
4933408N05Rik	RIKEN cDNA 4933408N05 gene	0	0	0	0	0	0
4933409G03Rik	RIKEN cDNA 4933409G03 gene	0	0	0	0	0	0
4933409K07Rik	RIKEN cDNA 4933409K07 gene	17.4269	14.5411	14.6121	12.8228	12.1885	12.5345
4933411E08Rik	RIKEN cDNA 4933411E08 gene	0	0	0	0	0	0
4933411G06Rik	RIKEN cDNA 4933411G06 gene	0	0	0	0	0	0
4933411G11Rik	NA	0	0	0	0	0	0
4933411K16Rik	RIKEN cDNA 4933411K16 gene	0	0	0	0.413638	0	0.208908
4933411K20Rik	NA	12.8181	15.9772	18.5525	15.7182	14.2834	14.6236
4933412E12Rik	RIKEN cDNA 4933412E12 gene	0.720118	1.43615	0.492544	0.620457	1.52356	1.04454
4933412E24Rik	RIKEN cDNA 4933412E24 gene	0	0	0	0	0	0
4933412O06Rik	RIKEN cDNA 4933412O06 gene	0	0	0	0	0	0
4933413G19Rik	RIKEN cDNA 4933413G19 gene	0	0	0	0	0	0
4933413J09Rik	RIKEN cDNA 4933413J09 gene	0	0	0.164181	0	0	0
4933413L06Rik	RIKEN cDNA 4933413L06 gene	0	0	0	0	0	0
4933415F23Rik	RIKEN cDNA 4933415F23 gene	0	0	0	0	0	0
4933416C03Rik	RIKEN cDNA 4933416C03 gene	0	0	0	0	0	0
4933416E03Rik	RIKEN cDNA 4933416E03 gene	0	0	0	0	0	0
4933416I08Rik	RIKEN cDNA 4933416I08 gene	0	0	0	0	0	0
4933416M06Rik	RIKEN cDNA 4933416M06 gene	0	0	0	0	0.190445	0
4933416M07Rik	RIKEN cDNA 4933416M07 gene	0	0	0	0	0	0
4933417A18Rik	RIKEN cDNA 4933417A18 gene	0	0	0	0	0.190445	0
4933417D19Rik	RIKEN cDNA 4933417D19 gene	0.144024	0.179519	0	0.206819	0	0
4933417E11Rik	RIKEN cDNA 4933417E11 gene	0	0	0	0	0	0
4933417G07Rik	RIKEN cDNA 4933417G07 gene	0	0	0	0	0	0
4933417O13Rik	RIKEN cDNA 4933417O13 gene	0	0	0	0	0.190445	0
4933421I07Rik	RIKEN cDNA 4933421I07 gene	0	0	0	0	0	0
4933421O10Rik	RIKEN cDNA 4933421O10 gene	6.33704	6.82174	6.40307	5.17048	2.47579	5.0138
4933422A05Rik	RIKEN cDNA 4933422A05 gene	0.144024	0	0	0	0	0
4933422H20Rik	NA	0	0	0.164181	0.206819	0	1.04454
4933424G05Rik	RIKEN cDNA 4933424G05 gene	0.432071	0.359039	0.164181	0.206819	0	0
4933424G06Rik	RIKEN cDNA 4933424G06 gene	0	0	0.328363	0	0.190445	0
4933425B07Rik	RIKEN cDNA 4933425B07 gene	0	0	0	0	0	0
4933425L06Rik	RIKEN cDNA 4933425L06 gene	0	0	0	0	0	0
4933426M11Rik	NA	53.5768	56.5486	57.1351	62.873	55.2292	58.0765
4933427D06Rik	RIKEN cDNA 4933427D06 gene	0	0	0	0	0	0
4933427D14Rik	RIKEN cDNA 4933427D14 gene	2.59243	3.23135	2.13436	3.10229	2.28534	2.08908
4933427E11Rik	RIKEN cDNA 4933427E11 gene	0	0.179519	0.164181	0	0	0
4933427E13Rik	RIKEN cDNA 4933427E13 gene	0	0	0	0	0	0
4933427G17Rik	RIKEN cDNA 4933427G17 gene	0	0	0	0	0	0
4933427I22Rik	RIKEN cDNA 4933427I22 gene	0	0.179519	0	0	0	0
4933428C19Rik	RIKEN cDNA 4933428C19 gene	0	0	0	0	0	0
4933428G20Rik	RIKEN cDNA 4933428G20 gene	0.144024	0	0	0.206819	0	0
4933429K18Rik	RIKEN cDNA 4933429K18 gene	0	0	0	0	0	0
4933429O19Rik	RIKEN cDNA 4933429O19 gene	0	0	0	0	0	0
4933430H16Rik	RIKEN cDNA 4933430H16 gene	0	0	0	0	0	0
4933430I17Rik	RIKEN cDNA 4933430I17 gene	0.144024	0	0.164181	0	0	0
4933430M04Rik	RIKEN cDNA 4933430M04 gene	0	0	0	0	0	0
4933430N04Rik	RIKEN cDNA 4933430N04 gene	0	0	0	0	0	0
4933431E20Rik	RIKEN cDNA 4933431E20 gene	5.4729	5.02654	5.08962	3.3091	3.23757	6.26725
4933431G14Rik	RIKEN cDNA 4933431G14 gene	0.144024	0	0.328363	0.413638	0	0.208908
4933432G23Rik	RIKEN cDNA 4933432G23 gene	0	0	0	0	0	0
4933432I03Rik	RIKEN cDNA 4933432I03 gene	0	0	0	0	0	0
4933432I09Rik	RIKEN cDNA 4933432I09 gene	0	0	0	0.206819	0	0
4933432K03Rik	RIKEN cDNA 4933432K03 gene	0	0	0	0	0	0
4933433C11Rik	RIKEN cDNA 4933433C11 gene	0	0	0.492544	0	0	0
4933433F19Rik	RIKEN cDNA 4933433F19 gene	0	0	0	0	0	0
4933433G08Rik	RIKEN cDNA 4933433G08 gene	0	0	0	0	0	0
4933433G15Rik	RIKEN cDNA 4933433G15 gene	0	0	0	0	0	0
4933433G19Rik	RIKEN cDNA 4933433G19 gene	0.288047	0.718077	0	0.206819	0.190445	0
4933433H22Rik	RIKEN cDNA 4933433H22 gene	0	0.179519	0	0.206819	0	0
4933434E20Rik	RIKEN cDNA 4933434E20 gene	35.7179	38.0581	41.2095	47.7752	39.9935	41.5728
4933434I20Rik	NA	0	0	0	0	0	0
4933436E23Rik	RIKEN cDNA 4933436E23 gene	0	0	0	0	0	0
4933436H12Rik	RIKEN cDNA 4933436H12 gene	0	0	0	0	0	0
4933436I01Rik	RIKEN cDNA 4933436I01 gene	0	0	0	0	0	0
4933438B17Rik	RIKEN cDNA 4933438B17 gene	0	0	0	0	0	0
4933438K21Rik	RIKEN cDNA 4933438K21 gene	0	0	0	0	0.571336	0.208908
4933439C10Rik	RIKEN cDNA 4933439C10 gene	2.30438	0.179519	0.328363	1.44773	0.190445	0.835634
4933439K11Rik	RIKEN cDNA 4933439K11 gene	0	0	0.164181	0	0.190445	0
4933440J02Rik	RIKEN cDNA 4933440J02 gene	0	0	0	0	0	0
4933440M02Rik	RIKEN cDNA 4933440M02 gene	0	0	0	0	0	0
5031410I06Rik	RIKEN cDNA 5031410I06 gene	0.288047	0	0	0	0	0
5031414D18Rik	RIKEN cDNA 5031414D18 gene	0.144024	0.179519	0.492544	0	0.380891	0.208908
5031425E22Rik	RIKEN cDNA 5031425E22 gene	23.4759	24.0556	27.7467	23.5774	25.7101	19.4285
5031425F14Rik	RIKEN cDNA 5031425F14 gene	0	0	0.164181	0.206819	0	0
5031426D15Rik	RIKEN cDNA 5031426D15 gene	0.576095	0.179519	0.820907	0.620457	0.380891	0
5031434C07Rik	RIKEN cDNA 5031434C07 gene	0.144024	0	0	0	0	0
5031434O11Rik	RIKEN cDNA 5031434O11 gene	0.864142	0.179519	0.656726	0	0.571336	0.417817
5031439G07Rik	RIKEN cDNA 5031439G07 gene	85.6941	83.297	78.6429	65.148	87.9858	58.9122
5033403H07Rik	RIKEN cDNA 5033403H07 gene	0	0	0	0	0	0
5033404E19Rik	RIKEN cDNA 5033404E19 gene	0	0	0	0	0	0
5033406O09Rik	RIKEN cDNA 5033406O09 gene	0	0	0.328363	0	0	0
5133400J02Rik	NA	0	0	0	0	0	0
5330411J11Rik	RIKEN cDNA 5330411J11 gene	0	0	0	0	0	0
5330413P13Rik	RIKEN cDNA 5330413P13 gene	0	0	0	0	0	0
5330417C22Rik	RIKEN cDNA 5330417C22 gene	0	0	0	0	0	0
5330426P16Rik	RIKEN cDNA 5330426P16 gene	1.00817	0.359039	0.492544	1.86137	1.71401	0.626725
5330434G04Rik	RIKEN cDNA 5330434G04 gene	0	0	0	0	0	0
5330439B14Rik	RIKEN cDNA 5330439B14 gene	0	0	0	0	0	0
5430401F13Rik	RIKEN cDNA 5430401F13 gene	0	0	0	0.206819	0	0
5430402E10Rik	RIKEN cDNA 5430402E10 gene	0	0	0	0	0	0
5430402O13Rik	RIKEN cDNA 5430402O13 gene	0.288047	0	0.164181	0.206819	0.571336	0.417817
5430403N17Rik	RIKEN cDNA 5430403N17 gene	0	0	0	0	0	0
5430405H02Rik	RIKEN cDNA 5430405H02 gene	4.60876	3.76991	4.10453	1.65455	2.0949	2.29799
5430416N02Rik	RIKEN cDNA 5430416N02 gene	1.44024	0.538558	0.656726	0.413638	1.52356	0.626725
5430416O09Rik	RIKEN cDNA 5430416O09 gene	7.34521	5.92414	5.08962	5.79093	3.99935	4.17817
5430417L22Rik	NA	52.4246	55.8305	58.4486	63.7003	54.8483	52.8538
5430419D17Rik	RIKEN cDNA 5430419D17 gene	0	0	0	0	0	0
5430421F17Rik	RIKEN cDNA 5430421F17 gene	0	0	0	0	0	0
5430421N21Rik	RIKEN cDNA 5430421N21 gene	0	0	0	0	0	0
5430425K12Rik	RIKEN cDNA 5430425K12 gene	0.432071	0.718077	1.806	2.27501	2.0949	2.29799
5430427M07Rik	RIKEN cDNA 5430427M07 gene	0	0	0	0	0	0
5430427O19Rik	RIKEN cDNA 5430427O19 gene	0.720118	0.179519	0.985088	0.206819	1.52356	0.417817
5430428K19Rik	RIKEN cDNA 5430428K19 gene	0	0	0	0	0	0
5430434I15Rik	RIKEN cDNA 5430434I15 gene	0	0	0	0	0	0
5430435G22Rik	NA	1.29621	2.33375	1.97018	1.44773	15.6165	1.46236
5430437J10Rik	RIKEN cDNA 5430437J10 gene	0	0	0	0	0	0
5430440P10Rik	RIKEN cDNA 5430440P10 gene	0	0	0	0	0	0
5530400C23Rik	RIKEN cDNA 5530400C23 gene	0	0	0	0	0	0
5530401A14Rik	RIKEN cDNA 5530401A14 gene	0	0	0	0	0	0
5530601H04Rik	RIKEN cDNA 5530601H04 gene	2.4484	1.97471	2.46272	2.89547	2.0949	1.25345
5730403I07Rik	RIKEN cDNA 5730403I07 gene	0	0	0	0	0	0
5730405O15Rik	RIKEN cDNA 5730405O15 gene	0.144024	0.179519	0.164181	0.206819	0	0
5730408K05Rik	RIKEN cDNA 5730408K05 gene	0	0.359039	0.492544	1.0341	0	0.417817
5730409E04Rik	RIKEN cDNA 5730409E04Rik gene	8.20935	9.69404	11.1643	7.6523	8.57004	8.56524
5730412P04Rik	RIKEN cDNA 5730412P04 gene	0	0	0	0	0	0
5730416F02Rik	RIKEN cDNA 5730416F02 gene	0	0	0	0	0	0
5730420D15Rik	RIKEN cDNA 5730420D15 gene	0	0	0	0	0	0
5730422E09Rik	RIKEN cDNA 5730422E09 gene	0	0.179519	0	0	0.190445	0
5730435O14Rik	RIKEN cDNA 5730435O14 gene	0	0	0	0	0	0
5730455P16Rik	RIKEN cDNA 5730455P16 gene	33.9896	35.0063	36.7766	39.0888	40.184	51.3915
5730457N03Rik	RIKEN cDNA 5730457N03 gene	0	0	0	0	0	0
5730460C07Rik	RIKEN cDNA 5730460C07 gene	0	0	0	0	0	0
5730480H06Rik	RIKEN cDNA 5730480H06 gene	0.144024	0.179519	0.164181	0.620457	0	0.208908
5730488B01Rik	RIKEN cDNA 5730488B01 gene	0	0	0	0	0	0
5730507C01Rik	RIKEN cDNA 5730507C01 gene	9.36154	7.18077	7.88071	10.1341	9.14138	16.7127
5730508B09Rik	RIKEN cDNA 5730508B09 gene	24.484	31.0568	23.9705	17.166	25.9006	29.0383
5730522E02Rik	RIKEN cDNA 5730522E02 gene	0	0	0	0	0	0
5730559C18Rik	RIKEN cDNA 5730559C18 gene	0	0	0	0	0	0
5830403L16Rik	NA	0	0	0.164181	0	0	0
5830411N06Rik	RIKEN cDNA 5830411N06 gene	0.144024	0	0	0	0	0
5830415F09Rik	RIKEN cDNA 5830415F09 gene	2.16035	2.51327	3.44781	3.10229	1.52356	2.08908
5830416I19Rik	RIKEN cDNA 5830416I19 gene	0	0	0	0	0	0
5830416P10Rik	RIKEN cDNA 5830416P10 gene	0	0	0	0	0.380891	0
5830417I10Rik	RIKEN cDNA 5830417I10 gene	1.58426	8.25789	0.656726	11.5819	0.952227	1.67127
5830418K08Rik	NA	5.18485	5.20606	6.07471	4.75684	6.47514	6.47616
5830418P13Rik	RIKEN cDNA 5830418P13 gene	0	0	0	0	0	0
5830428M24Rik	RIKEN cDNA 5830428M24 gene	0	0	0	0	0	0
5830432E09Rik	RIKEN cDNA 5830432E09 gene	0.144024	0	0	0	0.190445	0
5830444B04Rik	RIKEN cDNA 5830444B04 gene	1.44024	1.07712	0.820907	0.620457	1.14267	0
5830454E08Rik	RIKEN cDNA 5830454E08 gene	2.01633	0.718077	0.985088	1.0341	0.761782	1.04454
5830473C10Rik	RIKEN cDNA 5830473C10 gene	0	0	0	0	0	0
5930403L14Rik	RIKEN cDNA 5930403L14 gene	103.409	85.8102	88.0012	48.1888	83.2246	51.8093
5930412G12Rik	RIKEN cDNA 5930412G12 gene	0	0	0.164181	0	0	0
5930430L01Rik	RIKEN cDNA 5930430L01 gene	8.20935	9.51453	7.88071	7.44549	9.52227	7.10289
5930438M14Rik	RIKEN cDNA 5930438M14 gene	0	0	0	0	0	0
6030407O03Rik	RIKEN cDNA 6030407O03 gene	0	0	0	0	0	0
6030408B16Rik	RIKEN cDNA 6030408B16 gene	0.576095	0	0.164181	0.620457	0.380891	0
6030419C18Rik	RIKEN cDNA 6030419C18 gene	6.76911	8.43741	5.2538	9.51368	8.3796	6.47616
6030440G07Rik	RIKEN cDNA 6030440G07 gene	0.144024	0.538558	0.492544	0	0.571336	0
6030443J06Rik	RIKEN cDNA 6030443J06 gene	0.144024	0.179519	0	0.413638	0.380891	0
6030458C11Rik	RIKEN cDNA 6030458C11 gene	21.3155	22.6194	17.5674	16.1319	18.0923	13.1612
6030466F02Rik	RIKEN cDNA 6030466F02 gene	0	0	0	0	0	0
6030468B19Rik	RIKEN cDNA 6030468B19 gene	0	0	0	0	0	0
6030469F06Rik	RIKEN cDNA 6030469F06 gene	0.144024	0	0	0.206819	0.761782	0.208908
6030498E09Rik	RIKEN cDNA 6030498E09 gene	0	0	0	0	0	0
6230400D17Rik	RIKEN cDNA 6230400D17 gene	0.288047	0.179519	0.328363	0.206819	0.190445	0
6330403A02Rik	RIKEN cDNA 6330403A02 gene	0.288047	0.359039	0.656726	0.206819	0.190445	0.835634
6330403K07Rik	RIKEN cDNA 6330403K07 gene	0.432071	0	0	0	0	0
6330407A03Rik	RIKEN cDNA 6330407A03 gene	0	0	0	0.206819	0	0.208908
6330408A02Rik	RIKEN cDNA 6330408A02 gene	6.91313	4.12895	6.73144	2.89547	4.38024	6.47616
6330409D20Rik	RIKEN cDNA 6330409D20 gene	0.144024	0.538558	0	0	0.380891	0
6330410L21Rik	RIKEN cDNA 6330410L21 gene	0	0	0.164181	0	0	0
6330415B21Rik	RIKEN cDNA 6330415B21 gene	0	0	0	0.206819	0	0
6330416G13Rik	RIKEN cDNA 6330416G13 gene	29.8129	27.4665	21.3436	23.991	24.377	21.9354
6330418K02Rik	RIKEN cDNA 6330418K02 gene	1.00817	1.97471	0.492544	1.0341	1.14267	0.208908
6330419J24Rik	NA	0.576095	0.538558	0.492544	0.206819	0.571336	0.417817
6330549D23Rik	RIKEN cDNA 6330549D23 gene	0.576095	1.07712	0.492544	0.620457	1.52356	0.626725
6430411K18Rik	RIKEN cDNA 6430411K18 gen	0	0	0	0	0	0
6430503K07Rik	RIKEN cDNA 6430503K07 gene	0	0	0	0	0	0
6430531B16Rik	RIKEN cDNA 6430531B16 gene	0	0	0	0	0	0
6430548M08Rik	RIKEN cDNA 6430548M08 gene	7.77728	6.82174	4.76126	4.96366	4.95158	3.96926
6430550D23Rik	RIKEN cDNA 6430550D23 gene	1.00817	0.538558	1.14927	1.44773	0.761782	0.835634
6430562O15Rik	RIKEN cDNA 6430562O15 gene	0.144024	0.359039	0	0	0	0.208908
6430571L13Rik	RIKEN cDNA 6430571L13 gene	2.59243	1.43615	6.07471	2.06819	3.42802	2.08908
6430573F11Rik	RIKEN cDNA 6430573F11 gene	4.8968	4.30846	4.76126	3.72274	7.04648	5.22271
6430584L05Rik	RIKEN cDNA 6430584L05 gene	0.144024	0	0	0	0	0
6430706D22Rik	RIKEN cDNA 6430706D22 gene	6.62509	8.79645	8.37325	9.7205	2.85668	2.92472
6430710C18Rik	RIKEN cDNA 6430710C18 gene	0.144024	0	0.164181	0.206819	0	0
6530402F18Rik	RIKEN cDNA 6530402F18 gene	6.19302	10.2326	5.08962	8.6864	10.6649	9.60979
6530411M01Rik	RIKEN cDNA 6530411M01 gene	0	0	0	0	0	0
6720416L17Rik	NA	0.144024	0	0.164181	0	0	0
6720468P15Rik	RIKEN cDNA 6720468P15 gene	0	0	0	0	0	0
6720483E21Rik	RIKEN cDNA 6720483E21 gene	0	0	0	0	0	0
6720489N17Rik	RIKEN cDNA 6720489N17 gene	1.15219	1.79519	0.492544	1.24091	1.14267	1.25345
6820408C15Rik	RIKEN cDNA 6820408C15 gene	0.144024	0.359039	0.164181	0	0.571336	0.417817
6820431F20Rik	RIKEN cDNA 6820431F20 gene	95.1996	89.4006	89.3147	80.2458	58.8476	88.1593
7420426K07Rik	RIKEN cDNA 7420426K07 gene	0	0	0	0	0	0
7420461P10Rik	RIKEN cDNA 7420461P10 gene	0	0	0	0	0	0
7420700N18Rik	RIKEN cDNA 7420700N18 gene	0	0	0	0	0	0
7420701I03Rik	RIKEN cDNA 7420701I03 gene	0	0	0	0	0	0
7530416G11Rik	RIKEN cDNA 7530416G11 gene	0	0	0	0	0	0
7630403G23Rik	RIKEN cDNA 7630403G23 gene	0	0	0	0	0	0
8030411F24Rik	RIKEN cDNA 8030411F24 gene	0	0	0	0	0	0
8030423F21Rik	RIKEN cDNA 8030423F21 gene	0.288047	0	0	0	0	0
8030423J24Rik	RIKEN cDNA 8030423J24 gene	0	0	0	0	0	0
8030442B05Rik	RIKEN cDNA 8030442B05 gene	0	0	0	0	0	0
8030443G20Rik	RIKEN cDNA 8030443G20 gene	0	0	0	0	0	0
8030462N17Rik	RIKEN cDNA 8030462N17 gene	14.1143	14.9001	10.0151	20.0614	9.90316	20.0552
8430408G22Rik	RIKEN cDNA 8430408G22 gene	51.9925	74.321	68.1353	113.75	51.9916	195.329
8430419L09Rik	RIKEN cDNA 8430419L09 gene	4.32071	4.6675	3.94035	4.55002	5.33247	6.68507
8430422H06Rik	RIKEN cDNA 8430422H06 gene	0	0	0	0	0	0
8430423G03Rik	RIKEN cDNA 8430423G03 gene	0	0	0	0	0	0
8430426J06Rik	RIKEN cDNA 8430426J06 gene	0	0	0	0	0	0
8430427H17Rik	NA	11.0898	12.7459	11.4927	6.82503	10.8554	5.22271
8430429K09Rik	RIKEN cDNA 8430429K09 gene	1.58426	2.87231	1.806	1.44773	1.14267	1.46236
8430431K14Rik	RIKEN cDNA 8430431K14 gene	0	0.359039	0	0	0	0
8430436N08Rik	RIKEN cDNA 8430436N08 gene	0	0	0	0	0	0
8430437L04Rik	RIKEN cDNA 8430437L04 gene	0	0	0	0	0	0
9030025P20Rik	RIKEN cDNA 9030025P20 gene	6.48106	8.07837	4.26872	26.6797	13.5216	19.2196
9030204H09Rik	RIKEN cDNA 9030204H09 gene	0	0	0	0	0	0
9030404E10Rik	RIKEN cDNA 9030404E10 gene	0	0	0	0	0	0
9030612E09Rik	RIKEN cDNA 9030612E09 gene	0	0	0.164181	0	0.190445	0
9030617O03Rik	RIKEN cDNA 9030617O03 gene	45.3674	60.8571	54.8366	53.3593	57.705	49.7202
9030619P08Rik	RIKEN cDNA 9030619P08 gene	0.288047	0.359039	0.164181	0.827276	0.761782	1.46236
9030624G23Rik	RIKEN cDNA 9030624G23 gene	0.864142	1.25664	1.31345	1.86137	0.952227	1.88018
9030624J02Rik	RIKEN cDNA 9030624J02 gene	36.1499	39.4943	38.911	41.3638	39.4222	47.84
9030625G05Rik	RIKEN cDNA 9030625G05 gene	0	0	0	0	0	0
9130008F23Rik	RIKEN cDNA 9130008F23 gene	1.00817	0.359039	1.14927	0	0	0.626725
9130011E15Rik	RIKEN cDNA 9130011E15 gene	15.5546	21.1833	17.7316	16.3387	17.3305	21.9354
9130015A21Rik	RIKEN cDNA 9130015A21 gene	0	0	0	0	0	0
9130015L21Rik	RIKEN cDNA 9130015L21 gene	0	0	0	0	0	0
9130019O22Rik	RIKEN cDNA 9130019O22 gene	4.46473	3.23135	3.77617	2.48183	1.14267	3.13363
9130019P16Rik	RIKEN cDNA 9130019P16 gene	0	0	0	0	0	0
9130023H24Rik	RIKEN cDNA 9130023H24 gene	6.76911	7.36029	7.22398	6.20457	2.28534	8.56524
9130024F11Rik	RIKEN cDNA 9130024F11 gene	0.288047	0.179519	0.164181	0.206819	0.190445	0.208908
9130204L05Rik	RIKEN cDNA 9130204L05 gene	0	0	0	0	0	0
9130209A04Rik	RIKEN cDNA 9130209A04 gene	0	0	0	0	0	0
9130221F21Rik	RIKEN cDNA 9130221F21 gene	0.144024	0.359039	0.164181	0.206819	0	0
9130221H12Rik	RIKEN cDNA 9130221H12 gene	4.32071	5.02654	5.74635	5.17048	5.33247	4.80489
9130227L01Rik	RIKEN cDNA 9130227L01 gene	0	0	0	0	0	0
9130230L23Rik	RIKEN cDNA 9130230L23 gene	0	0	0.164181	0.206819	0	0
9130401M01Rik	RIKEN cDNA 9130401M01 gene	14.9785	15.0796	16.9107	18.8205	14.4739	19.6374
9130409I23Rik	RIKEN cDNA 9130409I23 gene	0	0	0	0	0	0
9230009I02Rik	RIKEN cDNA 9230009I02 gene	0	0	0.164181	0	0	0
9230102K24Rik	RIKEN cDNA 9230102K24 gene	0	0	0	0	0	0
9230102O04Rik	RIKEN cDNA 9230102O04 gene	0	0	0	0	0	0
9230104L09Rik	RIKEN cDNA 9230104L09 gene	0.144024	0	0	0	0.190445	0
9230105E05Rik	RIKEN cDNA 9230105E05 gene	0	0	0	0	0	0
9230110C19Rik	RIKEN cDNA 9230110C19 gene	2.59243	2.15423	3.28363	2.27501	0.571336	1.46236
9230110F15Rik	RIKEN cDNA 9230110F15 gene	0	0	0	0	0	0
9230112D13Rik	RIKEN cDNA 9230112D13 gene	0	0	0	0	0	0
9230112J17Rik	RIKEN cDNA 9230112J17 gene	0	0	0	0	0	0.626725
9230114K14Rik	RIKEN cDNA 9230114K14 gene	2.88047	3.05183	2.79108	1.65455	3.80891	2.71581
9230116L04Rik	RIKEN cDNA 9230116L04 gene	0	0	0	0	0	0
9230116N13Rik	RIKEN cDNA 9230116N13 gene	0.864142	1.97471	1.806	1.24091	1.71401	1.25345
9330020H09Rik	RIKEN cDNA 9330020H09 gene	2.88047	2.15423	1.806	2.68865	3.04713	1.25345
9330102E08Rik	RIKEN cDNA 9330102E08 gene	7.34521	7.89885	7.55234	6.82503	4.1898	7.31179
9330111N05Rik	RIKEN cDNA 9330111N05 gene	0.432071	0.179519	0.656726	0.413638	0	0.417817
9330117O12Rik	RIKEN cDNA 9330117O12 gene	0	0	0	0	0.190445	0
9330133O14Rik	RIKEN cDNA 9330133O14 gene	3.16852	4.30846	3.61199	2.06819	2.47579	3.13363
9330151L19Rik	RIKEN cDNA 9330151L19 gene	4.03266	3.59039	3.94035	3.92956	1.52356	2.5069
9330158H04Rik	RIKEN cDNA 9330158H04 gene	0	0	0.164181	0	0	0
9330159F19Rik	RIKEN cDNA 9330159F19 gene	21.3155	17.4134	17.7316	1.0341	0	0.835634
9330159M07Rik	RIKEN cDNA 9330159M07 gene	22.7557	26.9279	23.8063	24.8183	17.521	22.771
9330162012Rik	cDNA RIKEN 9330162012 gene	1.00817	2.69279	0.985088	1.0341	0.571336	1.88018
9330162B11Rik	RIKEN cDNA 9330162B11 gene	0	0	0.164181	0	0.190445	0
9330175E14Rik	RIKEN cDNA 9330175E14 gene	0.144024	0	0.164181	0	0	0
9330175M20Rik	RIKEN cDNA 9330175M20 gene	0	0	0	0	0	0
9330178D15Rik	RIKEN cDNA 9330178D15 gene	0	0	0	0.206819	0	0
9330179D12Rik	RIKEN cDNA 9330179D12 gene	0	0	0	0.206819	0.190445	0
9330182L06Rik	RIKEN cDNA 9330182L06 gene	0	0.359039	0.328363	0	0.190445	0.208908
9330182O14Rik	RIKEN cDNA 9330182O14 gene	0.144024	0	0	0	0	0
9330188P03Rik	RIKEN cDNA 9330188P03 gene	0.432071	0	0.328363	1.24091	0.190445	1.04454
9430007A20Rik	RIKEN cDNA 9430007A20 gene	0	0	0	0	0	0
9430008C03Rik	NA	3.45657	1.61567	0.985088	1.24091	0.952227	0.835634
9430014N10Rik	RIKEN cDNA 9430014N10 gene	0	0	0	0	0	0
9430015G10Rik	RIKEN cDNA 9430015G10 gene	2.16035	1.61567	2.13436	2.27501	1.33312	1.67127
9430016H08Rik	RIKEN cDNA 9430016H08 gene	24.484	23.3375	28.8959	26.8865	24.1866	32.7986
9430018G01Rik	RIKEN cDNA 9430018G01 gene	0	0	0	0	0	0
9430019J16Rik	RIKEN cDNA 9430019J16 gene	0	0	0	0	0	0
9430020K01Rik	RIKEN cDNA 9430020K01 gene	62.7943	77.7319	77.822	104.444	66.8463	81.2654
9430021M05Rik	RIKEN cDNA 9430021M05 gene	0	0	0	0	0	0
9430037G07Rik	RIKEN cDNA 9430037G07 gene	5.61692	8.61693	7.38816	7.85912	4.76114	8.14743
9430038I01Rik	RIKEN cDNA 9430038I01 gene	3.88864	3.05183	3.44781	2.48183	2.66624	2.92472
9430041J12Rik	RIKEN cDNA 9430041J12 gene	0	0	0	0	0	0
9430060I03Rik	RIKEN cDNA 9430060I03 gene	0.288047	0	0.164181	0	0	0.626725
9430069I07Rik	RIKEN cDNA 9430069I07 gene	0	0.179519	0	0.206819	0	0
9430076C15Rik	RIKEN cDNA 9430076C15 gene	0	0	0	0.206819	0	0
9430083A17Rik	RIKEN cDNA 9430083A17 gene	0.432071	0.718077	0.328363	1.0341	0.380891	0.208908
9430091E24Rik	RIKEN cDNA 9430091E24 gene	2.30438	2.69279	2.95527	1.65455	1.90445	1.88018
9530002B09Rik	RIKEN cDNA 9530002B09 gene	0	0	0	0	0	0
9530003J23Rik	RIKEN cDNA 9530003J23 gene	0	0	0	0	0	0
9530026F06Rik	RIKEN cDNA 9530026F06 gene	0	0	0	0	0	0
9530026P05Rik	RIKEN cDNA 9530026P05 gene	1.58426	0.538558	1.31345	1.0341	1.90445	1.46236
9530027J09Rik	RIKEN cDNA 9530027J09 gene	0.576095	0.359039	0.492544	0.620457	0	0
9530036O11Rik	RIKEN cDNA 9530036O11Rik	0	0	0	0	0	0
9530051G07Rik	RIKEN cDNA 9530051G07 gene	0.576095	0.359039	0.492544	0.206819	0.190445	0.208908
9530052E02Rik	RIKEN cDNA 9530052E02 gene	0.144024	0	0.164181	0.413638	0	0
9530053A07Rik	RIKEN cDNA 9530053A07 gene	0.144024	0	0	0	0	0
9530059O14Rik	RIKEN cDNA 9530059O14 gene	0	0	0	0	0	0
9530068E07Rik	RIKEN cDNA 9530068E07 gene	99.6644	89.7597	123.3	101.755	94.8418	79.5941
9530077C05Rik	RIKEN cDNA 9530077C05 gene	0.432071	0	0	0	0.190445	0
9530080O11Rik	RIKEN cDNA 9530080O11 gene	0.144024	0	0.492544	0.206819	0	0.417817
9530082P21Rik	RIKEN cDNA 9530082P21 gene	15.9866	19.2086	16.7465	14.6842	15.807	17.9661
9530091C08Rik	RIKEN cDNA 9530091C08 gene	1.15219	1.43615	1.806	0.827276	1.14267	0.835634
9630001P10Rik	RIKEN cDNA 9630001P10 gene	0	0	0	0	0	0
9630013A20Rik	RIKEN cDNA 9630013A20 gene	0	0	0	0	0	0
9630028B13Rik	RIKEN cDNA 9630028B13 gene	0	0	0	0	0	0
9630028H03Rik	RIKEN cDNA 9630028H03 gene	0	0	0	0	0	0
9630033F20Rik	NA	21.8916	22.9785	20.3585	25.0251	21.9012	32.3808
9830107B12Rik	RIKEN cDNA 9830107B12 gene	0	0.179519	0.164181	0.206819	0.190445	0
9830132P13Rik	RIKEN cDNA 9830132P13 gene	0.144024	0.179519	0	0	0.380891	0
9830147E19Rik	RIKEN cDNA 9830147E19 gene	0.432071	0.718077	0.985088	1.86137	1.52356	5.0138
9830166K06Rik	RIKEN cDNA 9830166K06 gene	0	0	0	0	0	0
9930012K11Rik	RIKEN cDNA 9930012K11 gene	0.288047	0.538558	0.492544	0.206819	0	0
9930014A18Rik	RIKEN cDNA 9930014A18 gene	0.144024	0.718077	0.656726	1.0341	0.571336	0
9930021J03Rik	RIKEN cDNA 9930021J03 gene	36.726	30.8773	36.1199	38.2615	24.5675	34.6788
9930104L06Rik	RIKEN cDNA 9930104L06 gene	7.63325	9.33501	10.836	5.99775	5.14203	4.80489
9930111H07Rik	RIKEN cDNA 9930111H07 gene	0.432071	0.179519	0.164181	0	0	0
9930111J21Rik1	RIKEN cDNA 9930111J21 gene 1	3.45657	3.05183	2.29854	4.3432	2.28534	4.38708
9930111J21Rik2	RIKEN cDNA 9930111J21 gene 2	0.720118	0	0.328363	0	0.761782	0.417817
A130010J15Rik	RIKEN cDNA A130010J15 gene	6.48106	4.48798	7.55234	3.51592	5.33247	5.0138
A130077B15Rik	RIKEN cDNA A130077B15 gene	116.515	98.1971	89.8072	101.341	72.3693	87.1148
A1bg	alpha-1-B glycoprotein	0	0.359039	0.164181	0	0	0.208908
A1cf	APOBEC1 complementation factor	0	0	0	0	0	0
A230001M10Rik	RIKEN cDNA A230001M10 gene	0	0	0	0	0	0
A230009B12Rik	RIKEN cDNA A230009B12 gene	0.576095	0.179519	0.164181	0.206819	0.571336	0.417817
A230020J21Rik	RIKEN cDNA A230020J21 gene	0	0.359039	0.164181	0	0	0
A230028O05Rik	RIKEN cDNA A230028O05 gene	0	0.359039	0.328363	0	0.190445	0
A230046K03Rik	RIKEN cDNA A230046K03 gene	29.5248	26.9279	29.5527	36.8138	23.4248	40.7371
A230050P20Rik	RIKEN cDNA A230050P20 gene	2.16035	0.897597	2.46272	1.0341	0.952227	0.626725
A230056J06Rik	RIKEN cDNA A230056J06 gene	0.144024	0	0.164181	0	0	0.208908
A230056P14Rik	RIKEN cDNA A230056P14 gene	0.864142	1.43615	2.13436	0.620457	1.71401	4.17817
A230057D06Rik	RIKEN cDNA A230057D06 gene	0	0	0	0	0	0
A230065H16Rik	RIKEN cDNA A230065H16 gene	0	0	0	0	0	0
A230070E04Rik	RIKEN cDNA A230070E04 gene	0	0	0	0	0	0
A230072C01Rik	RIKEN cDNA A230072C01 gene	8.35337	9.87356	10.1792	10.1341	8.95093	11.0721
A230072E10Rik	RIKEN cDNA A230072E10 gene	0.288047	0.359039	0.164181	0.413638	0	0
A230073K19Rik	RIKEN cDNA A230073K19 gene	1.00817	0.538558	0.328363	0.620457	0.380891	0.417817
A230077H06Rik	RIKEN cDNA A230077H06 gene	0.144024	0	0	0	0	0.208908
A230103J11Rik	RIKEN cDNA A230103J11 gene	0.288047	0.718077	0.656726	0.413638	0.190445	0.417817
A230108P19Rik	RIKEN cDNA A230108P19 gene	0.144024	0	0.164181	0	0.571336	0.626725
A2m	alpha-2-macroglobulin	0.576095	0.359039	0.164181	0	0	0.208908
A330009N23Rik	RIKEN cDNA A330009N23 gene	1.00817	1.07712	0.985088	1.24091	0.952227	0.417817
A330021E22Rik	NA	0.576095	0.179519	0.492544	0.620457	0.190445	0.626725
A330023F24Rik	RIKEN cDNA A330023F24 gene	9.64958	3.41087	4.59708	7.03185	2.66624	3.55144
A330032B11Rik	RIKEN cDNA A330032B11 gene	3.0245	1.25664	0.656726	1.44773	0.952227	0.626725
A330033J07Rik	RIKEN cDNA A330033J07 gene	0	0	0	0	0	0
A330035P11Rik	RIKEN cDNA A330035P11 gene	1.87231	2.51327	3.94035	2.48183	2.0949	2.29799
A330040F15Rik	RIKEN cDNA A330040F15 gene	0.432071	0.538558	0.985088	0.413638	0	1.67127
A330041J22Rik	RIKEN cDNA A330041J22 gene	0.144024	0.538558	0.164181	0	0.571336	0
A330048O09Rik	RIKEN cDNA A330048O09 gene	0	0	0	0	0	0
A330049N07Rik	RIKEN cDNA A330049N07 gene	0	0	0	0	0	0
A330050F15Rik	RIKEN cDNA A330050F15 gene	0	0	0	0	0	0
A330069E16Rik	RIKEN cDNA A330069E16 gene	0.432071	0	0.492544	0	0.761782	0.417817
A330070K13Rik	RIKEN cDNA A330070K13 gene	0	0	0	0	0	0
A330074K22Rik	RIKEN cDNA A330074K22 gene	0	0	0	0	0.380891	0
A330076C08Rik	RIKEN cDNA A330076C08 gene	0	0	0	0	0	0
A330076H08Rik	RIKEN cDNA A330076H08 gene	0	0	0	0	0	0
A330093E20Rik	RIKEN cDNA A330093E20 gene	0	0	0	0	0	0
A330102I10Rik	RIKEN cDNA A330102I10 gene	0	0	0	0	0	0
A3galt2	alpha 1;3-galactosyltransferase 2 (isoglobotriaosylceramide synthase)	0	0.359039	0	0.413638	0.190445	0.208908
A430005L14Rik	RIKEN cDNA A430005L14 gene	7.05716	8.25789	7.38816	7.44549	7.23693	7.5207
A430033K04Rik	RIKEN cDNA A430033K04 gene	5.32887	4.6675	3.28363	2.89547	2.0949	2.08908
A430035B10Rik	RIKEN cDNA A430035B10 gene	7.63325	8.07837	7.55234	7.03185	8.57004	9.60979
A430078G23Rik	RIKEN cDNA A430078G23 gene	3.74461	1.97471	1.806	1.65455	1.52356	2.5069
A430088P11Rik	RIKEN cDNA A430088P11 gene	0	0	0.328363	0	0	0
A430089I19Rik	RIKEN cDNA A430089I19 gene	0	0	0	0	0	0
A430090L17Rik	RIKEN cDNA A430090L17 gene	0	0	0	0.206819	0	0
A430093F15Rik	RIKEN cDNA A430093F15 gene	0	0	0	0	0	0
A430105I19Rik	RIKEN cDNA A430105I19 gene	3.60059	3.76991	4.10453	2.68865	5.71336	7.31179
A430107P09Rik	RIKEN cDNA A430107P09 gene	2.01633	1.07712	1.47763	2.06819	0.761782	1.25345
A4galt	alpha 1;4-galactosyltransferase	2.4484	2.51327	1.97018	1.65455	1.90445	1.46236
A4gnt	alpha-1;4-N-acetylglucosaminyltransferase	0	0	0	0	0	0
A530006G24Rik	RIKEN cDNA A530006G24 gene	0	0	0	0	0	0
A530013C23Rik	RIKEN cDNA A530013C23 gene	3.0245	1.97471	2.46272	1.65455	3.80891	2.08908
A530016L24Rik	RIKEN cDNA A530016L24 gene	24.0519	75.3981	43.1797	31.0229	43.612	53.6895
A530032D15Rik	RIKEN cDNA A530032D15Rik gene	0	0	0	0	0.571336	0
A530046M15Rik	RIKEN cDNA A530046M15 gene	0	0	0	0	0	0
A530050N04Rik	RIKEN cDNA A530050N04 gene	46.8077	19.3881	25.7765	35.1592	51.4203	45.542
A530053G22Rik	RIKEN cDNA A530053G22 gene	2.59243	3.23135	2.6269	3.3091	2.28534	3.96926
A530054K11Rik	NA	8.92947	6.10366	7.88071	10.1341	5.90381	8.35634
A530058N18Rik	RIKEN cDNA A530058N18 gene	0.144024	0	0	0	0	0
A530064D06Rik	RIKEN cDNA A530064D06 gene	0	0	0	0	1.33312	0
A530065N20Rik	RIKEN cDNA A530046M15 gene	3.0245	2.87231	2.6269	2.89547	3.23757	4.59598
A530072M11Rik	RIKEN cDNA gene A530072M11	0.432071	1.25664	0.164181	0.620457	1.33312	0.626725
A530088E08Rik	RIKEN cDNA A530088E08 gene	0.144024	0.179519	0	0.206819	0	0
A530099J19Rik	RIKEN cDNA A530099J19 gene	0	0.359039	0.328363	0.206819	0.190445	0.417817
A630001G21Rik	RIKEN cDNA A630001G21 gene	1.15219	0.538558	0	0.206819	0.761782	0
A630007B06Rik	NA	10.8018	7.71933	5.91053	10.1341	8.3796	10.6543
A630010A05Rik	RIKEN cDNA A630010A05 gene	0	0	0	0	0	0
A630012P03Rik	RIKEN cDNA A630012P03 gene	0	0	0	0	0	0
A630019I02Rik	RIKEN cDNA A630019I02 gene	0	0	0	0	0	0
A630020A06	NA	0.144024	0.179519	0	0	0.190445	0
A630023A22Rik	RIKEN cDNA A630023A22 gene	0	0.179519	0	0	0	0
A630023P12Rik	RIKEN cDNA A630023P12 gene	0	0	0	0	0	0
A630033H20Rik	RIKEN cDNA A630033H20 gene	0.864142	0.179519	0.328363	0.413638	1.71401	0
A630066F11Rik	RIKEN cDNA A630066F11 gene	1.58426	1.97471	0.985088	1.86137	2.0949	0.626725
A630072M18Rik	RIKEN cDNA A630072M18 gene	9.21751	8.79645	9.6867	7.03185	3.42802	5.43162
A630073D07Rik	RIKEN cDNA A630073D07 gene	0	0	0	0	0	0
A630075F10Rik	RIKEN cDNA A630075F10 gene	0.864142	0.538558	0.656726	0	0	0
A630076J17Rik	RIKEN cDNA A630076J17 gene	0.144024	0	0	0.413638	0	0
A630077J23Rik	RIKEN cDNA A630077J23 gene	0.288047	0	0	0.620457	0.190445	0
A630089N07Rik	RIKEN cDNA A630089N07 gene	22.6117	15.6182	19.7018	23.991	14.093	18.5928
A630095E13Rik	RIKEN cDNA A630095E13 gene	0	0	0	0	0	0
A630095N17Rik	RIKEN cDNA A630095N17 gene	0	0.179519	0.164181	0	0.190445	0
A730006G06Rik	RIKEN cDNA A730006G06 gene	0	0	0	0	0	0
A730008H23Rik	RIKEN cDNA A730008H23 gene	1.15219	0.718077	0.820907	0.827276	0.761782	1.25345
A730017C20Rik	RIKEN cDNA A730017C20 gene	0.432071	0	0.328363	0	0	0
A730017L22Rik	RIKEN cDNA A730017L22 gene	5.4729	3.05183	5.91053	6.61821	5.71336	5.22271
A730018C14Rik	RIKEN cDNA A730018C14 gene	0	0	0	0	0	0
A730020E08Rik	RIKEN cDNA A730020E08 gene	0	0.179519	0.164181	0.206819	0.380891	0
A730020M07Rik	RIKEN cDNA A730020M07 gene	3.31254	3.41087	2.13436	5.79093	5.14203	4.80489
A730036I17Rik	RIKEN cDNA A730036I17 gene	0	0	0	0	0	0
A730043L09Rik	RIKEN cDNA A730043L09 gene	0	0	0	0	0	0
A730046J19Rik	RIKEN cDNA A730046J19 gene	0	0	0	0	0	0
A730056A06Rik	RIKEN cDNA A730056A06 gene	0.432071	0.179519	0.328363	0	0	0.626725
A730082K24Rik	RIKEN cDNA A730082K24 gene	0.144024	0	0	0.206819	0	0
A730085K08Rik	RIKEN cDNA A730085K08 gene	0	0	0	0	0.190445	0
A730090H04Rik	RIKEN cDNA A730090H04 gene	0	0	0	0	0	0
A730090N16Rik	RIKEN cDNA A730090N16 gene	0	0	0	0	0	0
A730098P11Rik	NA	1.58426	1.07712	1.64181	0.620457	2.28534	1.67127
A830009L08Rik	RIKEN cDNA A830009L08 gene	0.432071	0	0.328363	0	0	0
A830010M20Rik	RIKEN cDNA A830010M20 gene	3.16852	3.76991	3.94035	1.65455	3.99935	3.13363
A830018L16Rik	RIKEN cDNA A830018L16 gene	15.5546	28.1845	22.8212	31.2297	6.2847	8.56524
A830019L24Rik	RIKEN cDNA A830019L24 gene	0	0	0	0	0	0
A830052D11Rik	RIKEN cDNA A830052D11 gene	0.864142	0.179519	0.820907	0	0.380891	0.208908
A830080D01Rik	RIKEN cDNA A830080D01 gene	7.20118	7.36029	6.56726	6.82503	4.95158	6.68507
A830082K12Rik	RIKEN cDNA A830082K12 gene	0.144024	0.179519	0.328363	0	0.380891	0.208908
A830082N09Rik	RIKEN cDNA A830082N09 gene	0.144024	0.538558	1.14927	0.620457	0	0.208908
A930001A20Rik	RIKEN cDNA A930001A20 gene	0	0	0	0	0	0
A930001C03Rik	RIKEN cDNA A930001C03 gene	0.144024	0.179519	0	0	0	0
A930003A15Rik	RIKEN cDNA A930003A15 gene	0	0	0	0	0	0
A930003O13Rik	RIKEN cDNA A930003O13 gene	0	0	0	0	0	0
A930004D18Rik	RIKEN cDNA A930004D18 gene	3.45657	3.94943	1.64181	2.06819	1.90445	0.626725
A930005H10Rik	RIKEN cDNA A930005H10 gene	5.4729	7.71933	6.56726	6.20457	5.52292	5.0138
A930006I01Rik	RIKEN cDNA A930006I01 gene	0	0	0	0.206819	0	0
A930006K02Rik	RIKEN cDNA A930006K02 gene	0.432071	0.538558	0.328363	0.206819	0.190445	0
A930007I19Rik	RIKEN cDNA A930007I19 gene	0	0	0	0	0	0
A930009A15Rik	RIKEN cDNA A930009A15 gene	0	0	0	0	0	0
A930011G23Rik	RIKEN cDNA A930011G23 gene	0	0	0	0	0	0
A930011O12Rik	NA	0	0	0	0	0	0.208908
A930012L18Rik	RIKEN cDNA A930012L18 gene	0	0	0	0	0	0.208908
A930013F10Rik	RIKEN cDNA A930013F10 gene	1.00817	1.97471	0.820907	1.0341	0.952227	1.04454
A930015D03Rik	RIKEN cDNA A930015D03 gene	0.288047	0.718077	0.985088	1.86137	1.52356	1.46236
A930016O22Rik	RIKEN cDNA A930016O22 gene	0	0	0	0	0	0
A930017M01Rik	RIKEN cDNA A930017M01 gene	1.72828	1.43615	0.328363	3.10229	2.0949	1.88018
A930018P22Rik	RIKEN cDNA A930018P22 gene	0	0.359039	0.656726	0.827276	0.761782	0
A930019D19Rik	RIKEN cDNA A930019D19 gene	0	0.179519	0	0.206819	0	0
A930024E05Rik	RIKEN cDNA A930024E05 gene	0	0	0	0	0.380891	0.208908
A930041C12Rik	RIKEN cDNA A930041C12 gene	0	0.179519	0	0	0	0
AA387883	expressed sequence AA387883	0	0	0	0	0	0
AA388235	expressed sequence AA388235	0.720118	0.179519	0.985088	0	0.380891	0.417817
AA413626	expressed sequence AA413626	0	0	0	0	0	0
AA414768	expressed sequence AA414768	0.144024	0.359039	0.328363	0.206819	0.761782	0.417817
AA415398	expressed sequence AA415398	6.48106	11.4892	6.40307	11.375	7.04648	8.98306
AA465934	expressed sequence AA465934	1.15219	0.718077	1.806	1.24091	0.952227	2.08908
AA467197	expressed sequence AA467197	0	0	0	0	2.28534	0
AA474331	expressed sequence AA474331	0.288047	0.538558	0	0.413638	0	0.835634
AA536875	expressed sequence AA536875	0	0	0.164181	0	0	0
AA543186	expressed sequence AA543186	1.44024	2.87231	1.97018	1.24091	2.66624	2.92472
AA543401	cDNA sequence; AA543401	0	0	0	0	0	0
AA545190	EST AA545190	0	0	0	0	0	0
AA619741	expressed sequence AA619741	0	0	0	0	0	0
AA792892	expressed sequence AA792892	0	0	0	0	0	0
AA986860	expressed sequence AA986860	6.76911	3.76991	6.40307	4.55002	3.23757	2.71581
AA987161	NA	8.92947	12.9254	10.3434	11.5819	7.99871	16.5038
AB041803	NA	0	0	0	0	0.380891	0.208908
AB124611	cDNA sequence AB124611	0.720118	0.897597	0.328363	0.827276	5.33247	0
AF067061	cDNA sequence AF067061	0	0	0	0	0	0
AF067063	cDNA sequence AF067063	0	0	0	0	0	0
AF251705	cDNA sequence AF251705	0.288047	0	0.164181	0.206819	3.99935	0.208908
AF357355	snoRNA AF357355	0	0	0	0	0	0
AF357359	snoRNA AF357359	0	0	0.164181	0	0	0
AF357399	snoRNA AF357399	0	0	0	0	0	0
AF357425	snoRNA AF357425	0	0	0	0	0	0
AF357426	snoRNA AF357426	0	0	0	0	0	0
AF366264	cDNA sequence AF366264	0	0	0.164181	0	0	0
AF529169	cDNA sequence AF529169	0.288047	0.359039	0.164181	0	0.190445	0
AI115009	expressed sequence AI115009	0	0	0	0	0	0
AI118078	expressed sequence AI118078	2.30438	1.97471	3.61199	1.65455	2.28534	1.88018
AI182371	expressed sequence AI182371	0	0.179519	0.328363	0	0	0
AI197445	expressed sequence AI197445	0	0	0	0	0	0
AI314180	expressed sequence AI314180	131.638	133.562	142.345	168.764	134.645	146.236
AI314278	expressed sequence AI314278	0	0	0	0.206819	0.190445	0.417817
AI317395	expressed sequence AI317395	19.0111	12.7459	14.9405	13.4432	19.6159	18.5928
AI413582	expressed sequence AI413582	1.87231	2.33375	1.47763	1.65455	2.85668	1.25345
AI414108	expressed sequence AI414108	0	0	0	0	0	0
AI427809	expressed sequence AI427809	0	0	0	0	0	0.208908
AI429214	expressed sequence AI429214	2.59243	2.69279	3.44781	1.65455	0.571336	1.25345
AI450353	expressed sequence AI450353	1.72828	0.718077	1.14927	0.413638	0	0.835634
AI462493	NA	35.2858	36.981	41.0453	39.5024	40.3744	42.4084
AI463170	expressed sequence AI463170	0.288047	0	0	0	0	0
AI464131	expressed sequence AI464131	40.1826	40.0328	43.5081	31.6433	19.4254	29.665
AI467606	expressed sequence AI467606	0.864142	1.25664	1.14927	0.620457	2.28534	0
AI504432	expressed sequence AI504432	0.720118	0.538558	0.328363	0.620457	2.28534	0
AI506816	expressed sequence AI506816	0.144024	0	0.328363	7.44549	10.8554	12.3256
AI507597	expressed sequence AI507597	0.288047	0	0	0.206819	0.190445	0
AI593442	expressed sequence AI593442	0.288047	0.359039	0	0.206819	0	0
AI597479	expressed sequence AI597479	22.7557	28.005	28.7317	28.541	16.9496	30.0828
AI606473	expressed sequence AI606473	1.72828	1.25664	0.656726	0.206819	3.42802	1.88018
AI607873	expressed sequence AI607873	19.1551	15.9772	7.0598	13.8569	32.5662	12.9523
AI646519	expressed sequence AI646519	0	0	0	0	0	0
AI661453	expressed sequence AI661453	0.720118	0.359039	1.31345	0.206819	0	0.626725
AI662270	expressed sequence AI662270	1.15219	1.43615	0.328363	0.413638	6.47514	0.626725
AI747448	NA	0	0	0	0	0	0
AI837181	expressed sequence AI837181	19.8753	17.4134	21.3436	11.375	17.9019	14.2058
AI839979	expressed sequence AI839979	0.144024	0	0.164181	0	0.571336	0
AI846148	expressed sequence AI846148	5.32887	5.20606	6.89562	5.79093	8.57004	4.38708
AI847159	expressed sequence AI847159	0	0	0	0	0	0
AI848285	NA	0	0	0	0	0.571336	0
AI854517	expressed sequence AI854517	0	0	0	0	0	0
AI854703	expressed sequence AI854703	0.864142	1.79519	3.94035	0.413638	2.0949	2.29799
AI987944	expressed sequence AI987944	6.19302	4.6675	6.56726	4.96366	4.95158	8.56524
AK010878	cDNA sequence AK010878	6.19302	3.76991	7.55234	10.9614	8.57004	7.10289
AK129341	NA	2.16035	1.97471	1.31345	4.13638	3.04713	2.5069
AU015228	expressed sequence AU015228	0	0	0	0	0	0
AU015791	expressed sequence AU015791	0.144024	0	0	0	0	0
AU015836	expressed sequence AU015836	0	0	0	0	0	0
AU016765	expressed sequence AU016765	0	0	0.164181	0	0	0.208908
AU018091	expressed sequence AU018091	0	0	0	0	0	0
AU018829	NA	0	0	0	0	0	0
AU019823	expressed sequence AU019823	33.9896	25.4917	24.7914	26.6797	17.3305	27.1581
AU019990	expressed sequence AU019990	0	0	0	0	0.190445	0
AU021063	expressed sequence AU021063	0	0	0	0	0	0
AU021092	expressed sequence AU021092	0.288047	0.538558	0.328363	0.620457	0.571336	0.626725
AU022252	expressed sequence AU022252	5.90497	6.10366	4.92544	4.55002	5.52292	5.84943
AU022751	expressed sequence AU022751	0	0	0	0	0	0
AU022754	expressed sequence AU022754	0.144024	0	0	0	0	0
AU022793	expressed sequence AU022793	0	0	0	0	0	0
AU023762	expressed sequence AU023762	0	0	0	0	0	0
AU040320	expressed sequence AU040320	36.438	30.8773	34.1497	34.1251	34.6611	30.2917
AU040972	expressed sequence AU040972	0	0	0	0	0	0
AU041133	expressed sequence AU041133	1.15219	0.718077	0.985088	0.413638	0.761782	2.29799
AV039307	expressed sequence AV039307	0.576095	0.359039	0	0	0.380891	0.208908
AV051173	expressed sequence AV051173	0.144024	0.538558	0.985088	0.413638	0.952227	0.417817
AV320801	expressed sequence AV320801	0	0	0	0	0	0
AW011738	expressed sequence AW011738	3.88864	4.48798	3.61199	5.3773	5.71336	6.26725
AW046200	expressed sequence AW046200	0.144024	0	0.328363	0.413638	0	0.208908
AW112010	expressed sequence AW112010	19.7312	22.9785	21.6719	20.8887	52.3725	19.0107
AW146154	expressed sequence AW146154	1.72828	2.51327	2.79108	3.10229	2.85668	3.76035
AW209491	expressed sequence AW209491	23.6199	24.9532	30.3736	29.1615	20.5681	25.069
AW495222	expressed sequence AW495222	0	0	0	0	0	0
AW549542	expressed sequence AW549542	0.432071	0.179519	0	0	0.190445	0.626725
AW549877	expressed sequence AW549877	126.597	130.87	126.091	149.737	118.267	163.157
AW551984	expressed sequence AW551984	0.144024	0	0.164181	0	0	0
AW554918	expressed sequence AW554918	7.05716	2.87231	4.76126	3.72274	5.71336	6.68507
AW822252	expressed sequence AW822252	0	0	0	0	0	0.208908
AY074887	cDNA sequence AY074887	0.144024	0	0	0	0	0
AY358078	cDNA sequence AY358078	0.288047	0.359039	0.328363	0	0.571336	0.208908
AY512915	cDNA sequence AY512915	0	0	0	0	0	0
AY512931	cDNA sequence AY512931	0.576095	0.179519	0	0	0	0
AY761184	cDNA sequence AY761184	0	0	0	0	0	0
AY761185	cDNA sequence AY761185	0	0	0	0	0	0
Aaas	achalasia; adrenocortical insufficiency; alacrimia	7.48923	8.97597	7.88071	5.79093	8.76049	6.26725
Aacs	acetoacetyl-CoA synthetase	324.053	343.421	333.452	248.803	437.834	387.316
Aadac	arylacetamide deacetylase (esterase)	0	0	0	0	0	0
Aadacl2	arylacetamide deacetylase-like 2	0	0	0	0	0	0
Aadacl3	arylacetamide deacetylase-like 3	0	0	0	0	0	0
Aadat	aminoadipate aminotransferase	0	0	0	0	0	0
Aaed1	AhpC/TSA antioxidant enzyme domain containing 1	26.0683	25.3122	26.7616	26.6797	21.1394	23.1888
Aagab	alpha- and gamma-adaptin binding protein	27.5085	31.5954	29.881	31.2297	32.9471	32.7986
Aak1	AP2 associated kinase 1	55.5931	51.163	54.1799	69.4912	46.8496	59.7478
Aamdc	adipogenesis associated Mth938 domain containing	37.8782	43.0846	44.8215	38.6752	44.9451	40.1104
Aamp	angio-associated migratory protein	128.181	130.87	126.42	129.262	121.123	108.632
Aanat	arylalkylamine N-acetyltransferase	0	0	0	0	0	0
Aar2	AAR2 splicing factor homolog (S. cerevisiae)	20.7394	24.0556	21.1794	22.3365	21.3299	21.0997
Aard	alanine and arginine rich domain containing protein	0.144024	0	0.164181	0	0	0
Aars	alanyl-tRNA synthetase	77.0526	74.8596	72.5682	80.4526	88.938	89.8306
Aars2	alanyl-tRNA synthetase 2; mitochondrial (putative)	24.484	29.8002	30.3736	25.8524	25.5197	34.0521
Aarsd1	alanyl-tRNA synthetase domain containing 1	31.5412	30.6978	32.3437	23.3706	35.8037	25.069
Aasdh	aminoadipate-semialdehyde dehydrogenase	7.34521	7.36029	4.26872	5.58411	5.33247	6.26725
Aasdhppt	aminoadipate-semialdehyde dehydrogenase-phosphopantetheinyl transferase	43.9272	39.3147	42.0304	43.0184	33.7088	47.6311
Aass	aminoadipate-semialdehyde synthase	0.144024	0	0	0	0	0
Aatf	apoptosis antagonizing transcription factor	9.79361	9.33501	10.3434	14.2705	11.0458	13.3701
Aatk	apoptosis-associated tyrosine kinase	11.8099	8.61693	13.4629	10.5478	15.9974	11.49
Abat	4-aminobutyrate aminotransferase	2.30438	1.97471	1.47763	1.24091	0.952227	1.04454
Abca1	ATP-binding cassette; sub-family A (ABC1); member 1	241.24	215.603	186.838	156.769	149.119	107.588
Abca12	ATP-binding cassette; sub-family A (ABC1); member 12	0	0	0	0	0	0
Abca13	ATP-binding cassette; sub-family A (ABC1); member 13	0	0	0	0	0	0
Abca14	ATP-binding cassette; sub-family A (ABC1); member 14	0	0.179519	0	0	0	0
Abca15	ATP-binding cassette; sub-family A (ABC1); member 15	0	0	0	0	0	0
Abca16	ATP-binding cassette; sub-family A (ABC1); member 16	0	0	0	0	0	0
Abca17	ATP-binding cassette; sub-family A (ABC1); member 17	0	0	0	0	0	0
Abca2	ATP-binding cassette; sub-family A (ABC1); member 2	64.8106	84.1946	69.7771	105.891	120.933	144.982
Abca3	ATP-binding cassette; sub-family A (ABC1); member 3	32.8374	27.646	26.4332	25.2319	31.0426	24.4423
Abca4	ATP-binding cassette; sub-family A (ABC1); member 4	1.15219	0.538558	0.985088	0.620457	0.380891	0.626725
Abca5	ATP-binding cassette; sub-family A (ABC1); member 5	12.8181	10.5916	7.38816	10.7546	8.95093	9.19197
Abca6	ATP-binding cassette; sub-family A (ABC1); member 6	5.4729	3.76991	2.79108	1.44773	2.85668	3.96926
Abca7	ATP-binding cassette; sub-family A (ABC1); member 7	19.8753	23.6966	19.3734	22.5433	27.2337	29.8739
Abca8a	ATP-binding cassette; sub-family A (ABC1); member 8a	89.7267	86.7078	68.792	65.3548	62.2757	77.2961
Abca8b	ATP-binding cassette; sub-family A (ABC1); member 8b	6.76911	8.79645	6.23889	6.82503	5.90381	7.93852
Abca9	ATP-binding cassette; sub-family A (ABC1); member 9	12.8181	10.2326	9.6867	13.8569	13.1407	11.49
Abcb10	ATP-binding cassette; sub-family B (MDR/TAP); member 10	47.5278	57.9847	55.6575	57.2889	43.4216	52.436
Abcb11	ATP-binding cassette; sub-family B (MDR/TAP); member 11	0.144024	0	0	0	0.380891	0
Abcb1a	ATP-binding cassette; sub-family B (MDR/TAP); member 1A	8.49739	7.89885	8.8658	8.06594	8.57004	12.1167
Abcb1b	ATP-binding cassette; sub-family B (MDR/TAP); member 1B	10.2257	11.3097	11.0002	12.4091	12.7598	9.19197
Abcb4	ATP-binding cassette; sub-family B (MDR/TAP); member 4	3.16852	3.59039	3.77617	4.3432	5.33247	4.80489
Abcb5	ATP-binding cassette; sub-family B (MDR/TAP); member 5	0	0	0	0	0	0
Abcb6	ATP-binding cassette; sub-family B (MDR/TAP); member 6	39.4625	34.8268	39.0752	34.7456	45.1356	30.5006
Abcb7	ATP-binding cassette; sub-family B (MDR/TAP); member 7	37.4461	40.0328	46.2992	48.3957	47.6114	54.1073
Abcb8	ATP-binding cassette; sub-family B (MDR/TAP); member 8	113.059	122.253	118.211	129.882	157.689	142.684
Abcb9	ATP-binding cassette; sub-family B (MDR/TAP); member 9	24.628	19.0291	24.1347	16.1319	22.2821	15.0414
Abcc1	ATP-binding cassette; sub-family C (CFTR/MRP); member 1	61.3541	47.3931	50.5679	29.1615	42.8502	42.1995
Abcc10	ATP-binding cassette; sub-family C (CFTR/MRP); member 10	14.5464	11.4892	12.642	9.10004	9.71272	5.22271
Abcc12	ATP-binding cassette; sub-family C (CFTR/MRP); member 12	0	0	0	0.206819	0	0
Abcc2	ATP-binding cassette; sub-family C (CFTR/MRP); member 2	0.288047	0	0.328363	0.206819	0.761782	0.417817
Abcc3	ATP-binding cassette; sub-family C (CFTR/MRP); member 3	0.432071	1.07712	0.492544	0.827276	3.42802	0.417817
Abcc4	ATP-binding cassette; sub-family C (CFTR/MRP); member 4	50.9844	54.2148	62.0606	51.9116	43.612	48.8846
Abcc5	ATP-binding cassette; sub-family C (CFTR/MRP); member 5	10.9458	13.6435	11.9852	14.0637	9.52227	13.788
Abcc6	ATP-binding cassette; sub-family C (CFTR/MRP); member 6	0.144024	0	0	0	0	0
Abcc8	ATP-binding cassette; sub-family C (CFTR/MRP); member 8	1.00817	0.718077	0.985088	2.06819	1.33312	2.08908
Abcc9	ATP-binding cassette; sub-family C (CFTR/MRP); member 9	71.1477	71.4487	73.5533	73.4208	71.9884	79.1763
Abcd1	ATP-binding cassette; sub-family D (ALD); member 1	45.7995	50.6245	43.6722	35.3661	55.2292	48.2578
Abcd2	ATP-binding cassette; sub-family D (ALD); member 2	115.075	126.741	97.3596	179.105	83.0342	189.062
Abcd3	ATP-binding cassette; sub-family D (ALD); member 3	641.625	746.262	741.115	852.094	752.831	843.154
Abcd4	ATP-binding cassette; sub-family D (ALD); member 4	30.533	31.9544	35.299	24.6115	27.6146	23.8156
Abce1	ATP-binding cassette; sub-family E (OABP); member 1	100.384	97.479	96.867	102.582	70.8457	105.917
Abcf1	ATP-binding cassette; sub-family F (GCN20); member 1	94.9116	98.5561	93.255	92.4481	82.2724	100.276
Abcf2	ATP-binding cassette; sub-family F (GCN20); member 2	56.7453	55.651	51.553	65.148	49.8967	54.9429
Abcf3	ATP-binding cassette; sub-family F (GCN20); member 3	49.5441	51.3425	45.1499	48.6025	42.2789	48.4667
Abcg1	ATP-binding cassette; sub-family G (WHITE); member 1	7.77728	10.4121	9.52252	5.99775	16.5688	6.68507
Abcg2	ATP-binding cassette; sub-family G (WHITE); member 2	17.8589	17.4134	22.1645	16.7523	27.4241	15.4592
Abcg3	ATP-binding cassette; sub-family G (WHITE); member 3	0	0.897597	0.164181	0	0.952227	0
Abcg4	ATP-binding cassette; sub-family G (WHITE); member 4	0.576095	0	0	0	0.571336	0
Abcg5	ATP-binding cassette; sub-family G (WHITE); member 5	0	0	0	0	0	0
Abcg8	ATP-binding cassette; sub-family G (WHITE); member 8	0	0	0	0	0	0
Abhd1	abhydrolase domain containing 1	1.44024	1.07712	1.47763	0.413638	0.571336	1.88018
Abhd10	abhydrolase domain containing 10	12.5301	10.7712	12.1494	11.5819	13.3312	11.0721
Abhd11	abhydrolase domain containing 11	47.9599	55.4715	57.956	63.2866	60.9425	54.9429
Abhd11os	abhydrolase domain containing 11; opposite strand	0	0.359039	0	0.206819	0	0
Abhd12	abhydrolase domain containing 12	68.1232	75.5776	71.0905	75.2821	93.8896	56.6142
Abhd12b	abhydrolase domain containing 12B	0	0	0	0	0	0
Abhd13	abhydrolase domain containing 13	40.6147	35.1858	37.9259	45.0866	31.0426	38.857
Abhd14a	abhydrolase domain containing 14A	5.4729	8.61693	6.89562	6.82503	6.47514	5.22271
Abhd14b	abhydrolase domain containing 14b	12.242	11.1302	13.9554	9.30686	11.2363	11.9078
Abhd15	abhydrolase domain containing 15	45.2234	42.187	36.4483	57.7025	37.3273	51.1826
Abhd16a	abhydrolase domain containing 16A	61.4981	48.1112	55.8217	44.2593	63.6088	43.4529
Abhd16b	abhydrolase domain containing 16B	1.00817	0	0	0.413638	0.571336	0.626725
Abhd17a	abhydrolase domain containing 17A	36.8701	37.8786	36.6124	34.5388	43.0407	29.0383
Abhd17b	abhydrolase domain containing 17B	35.7179	36.981	37.4334	48.3957	37.1369	41.5728
Abhd17c	abhydrolase domain containing 17C	37.8782	44.1618	39.8961	48.6025	54.4674	51.3915
Abhd2	abhydrolase domain containing 2	2.73645	4.12895	4.59708	6.41139	4.38024	2.92472
Abhd3	abhydrolase domain containing 3	4.32071	4.30846	3.61199	3.92956	3.23757	2.92472
Abhd4	abhydrolase domain containing 4	138.407	164.619	136.435	131.33	148.928	123.674
Abhd5	abhydrolase domain containing 5	134.662	150.258	149.733	207.026	194.445	138.924
Abhd6	abhydrolase domain containing 6	59.4818	58.5233	56.9709	57.7025	66.4654	53.6895
Abhd8	abhydrolase domain containing 8	2.88047	2.87231	3.77617	2.89547	3.61846	2.08908
Abi1	abl-interactor 1	55.7371	54.9329	55.8217	64.7344	50.468	54.5251
Abi2	abl-interactor 2	12.098	13.464	13.7912	8.89322	11.6172	10.4454
Abi3	ABI gene family; member 3	32.1173	43.6232	38.5826	48.6025	42.0884	53.0627
Abi3bp	ABI gene family; member 3 (NESH) binding protein	12.8181	8.25789	5.08962	11.5819	7.80826	9.60979
Abl1	c-abl oncogene 1; non-receptor tyrosine kinase	32.9814	33.3906	27.5825	30.4024	27.4241	26.7403
Abl2	v-abl Abelson murine leukemia viral oncogene 2 (arg; Abelson-related gene)	20.4514	17.7724	19.2092	19.441	15.9974	21.0997
Ablim1	actin-binding LIM protein 1	161.739	168.389	163.525	213.851	189.112	204.521
Ablim2	actin-binding LIM protein 2	3.74461	4.12895	3.94035	4.75684	3.42802	4.59598
Ablim3	actin binding LIM protein family; member 3	67.4031	58.3438	71.2547	72.1798	74.6546	67.8952
Abo	ABO blood group (transferase A; alpha 1-3-N-acetylgalactosaminyltransferase; transferase B; alpha 1-3-galactosyltransferase)	0	0	0	0	0	0
Abr	active BCR-related gene	13.1062	10.7712	9.02998	13.8569	15.6165	17.9661
Abra	actin-binding Rho activating protein	0.288047	0	0.656726	0	0	0.208908
Abracl	ABRA C-terminal like	9.93763	10.5916	9.85088	13.2364	13.5216	7.10289
Abt1	activator of basal transcription 1	14.4024	15.7977	14.6121	16.5455	12.9503	12.5345
Abtb1	ankyrin repeat and BTB (POZ) domain containing 1	9.50556	9.87356	11.3285	11.7887	8.76049	10.4454
Abtb2	ankyrin repeat and BTB (POZ) domain containing 2	4.03266	5.20606	3.61199	4.13638	5.33247	6.47616
Acaa1a	acetyl-Coenzyme A acyltransferase 1A	106.433	111.661	119.688	85.4163	107.221	68.9398
Acaa1b	acetyl-Coenzyme A acyltransferase 1B	52.7127	41.469	39.0752	34.7456	44.1833	31.1273
Acaa2	acetyl-Coenzyme A acyltransferase 2 (mitochondrial 3-oxoacyl-Coenzyme A thiolase)	2255.41	2586.34	2633.31	2754.62	2554.44	2698.89
Acaca	acetyl-Coenzyme A carboxylase alpha	2920.37	3688.94	3304.64	3123.17	3229.95	5090.68
Acacb	acetyl-Coenzyme A carboxylase beta	1755.65	1769.16	1745.41	1726.32	1606.79	1975.23
Acad10	acyl-Coenzyme A dehydrogenase family; member 10	72.7319	66.9607	66.4935	60.8048	55.2292	61.2102
Acad11	acyl-Coenzyme A dehydrogenase family; member 11	557.948	599.774	576.277	679.401	644.086	674.983
Acad12	acyl-Coenzyme A dehydrogenase family; member 12	47.5278	61.2161	55.8217	59.3571	44.9451	53.0627
Acad8	acyl-Coenzyme A dehydrogenase family; member 8	79.213	88.144	85.5385	88.3117	98.6507	108.215
Acad9	acyl-Coenzyme A dehydrogenase family; member 9	92.8952	98.5561	107.21	113.957	133.693	124.509
Acadl	acyl-Coenzyme A dehydrogenase; long-chain	3263.14	3710.66	3958.58	3314.69	2846.97	3223.87
Acadm	acyl-Coenzyme A dehydrogenase; medium chain	3149.36	3013.23	3255.88	3302.28	3254.33	3449.7
Acads	acyl-Coenzyme A dehydrogenase; short chain	484.784	534.609	539.008	522.218	570.765	539.401
Acadsb	acyl-Coenzyme A dehydrogenase; short/branched chain	312.243	286.154	306.362	367.311	264.338	355.353
Acadvl	acyl-Coenzyme A dehydrogenase; very long chain	2888.97	3222.01	3253.09	3329.58	3183.3	3512.79
Acan	aggrecan	0.288047	0	0.492544	0.413638	0.190445	0.208908
Acap1	ArfGAP with coiled-coil; ankyrin repeat and PH domains 1	0.288047	0.538558	0.656726	0.620457	0.190445	0.626725
Acap2	ArfGAP with coiled-coil; ankyrin repeat and PH domains 2	33.7015	39.3147	32.6721	37.2274	37.3273	35.9322
Acap3	ArfGAP with coiled-coil; ankyrin repeat and PH domains 3	10.0817	10.2326	7.88071	5.58411	5.90381	6.47616
Acat1	acetyl-Coenzyme A acetyltransferase 1	1020.12	960.967	1044.52	1129.65	1081.16	1149.83
Acat2	acetyl-Coenzyme A acetyltransferase 2	313.395	322.596	315.392	262.04	322.805	337.805
Acat3	acetyl-Coenzyme A acetyltransferase 3	8.49739	8.25789	6.40307	2.68865	10.2841	0.835634
Acbd3	acyl-Coenzyme A binding domain containing 3	44.6473	55.651	46.2992	48.6025	39.6126	63.926
Acbd4	acyl-Coenzyme A binding domain containing 4	87.1343	90.4778	90.4639	76.9367	82.4629	63.2992
Acbd5	acyl-Coenzyme A binding domain containing 5	129.765	117.765	119.196	146.221	117.505	147.698
Acbd6	acyl-Coenzyme A binding domain containing 6	20.1633	22.4399	18.5525	18.6137	25.7101	19.2196
Acbd7	acyl-Coenzyme A binding domain containing 7	0	0	0	0	0	0
Accs	1-aminocyclopropane-1-carboxylate synthase (non-functional)	8.06532	6.82174	6.89562	3.92956	7.80826	6.05834
Accsl	1-aminocyclopropane-1-carboxylate synthase (non-functional)-like	1.72828	1.97471	2.95527	1.86137	0.952227	1.04454
Acd	adrenocortical dysplasia	10.9458	10.9507	12.642	8.06594	10.2841	8.98306
Ace	angiotensin I converting enzyme (peptidyl-dipeptidase A) 1	34.2776	24.9532	28.075	20.6819	34.0897	26.7403
Ace2	angiotensin I converting enzyme (peptidyl-dipeptidase A) 2	0.720118	1.43615	0.656726	1.0341	0.190445	0.835634
Ace3	angiotensin I converting enzyme (peptidyl-dipeptidase A) 3	0	0	0	0	0	0
Acer1	alkaline ceramidase 1	0	0	0	0.206819	0	0
Acer2	alkaline ceramidase 2	125.445	152.412	129.211	260.178	119.219	180.706
Acer3	alkaline ceramidase 3	10.3697	12.5664	13.2987	10.5478	18.0923	11.6989
Ache	acetylcholinesterase	0.864142	0.179519	0	0.206819	0.190445	0.417817
Acin1	apoptotic chromatin condensation inducer 1	76.1885	68.2174	61.8964	70.7321	69.8935	76.0427
Ackr1	atypical chemokine receptor 1 (Duffy blood group)	1.44024	1.25664	0.820907	0.206819	2.47579	0.417817
Ackr2	atypical chemokine receptor 2	0.720118	0.718077	0	0.206819	0.952227	0.208908
Ackr3	atypical chemokine receptor 3	86.1261	51.5221	41.7021	61.6321	123.599	76.0427
Ackr4	atypical chemokine receptor 4	0.288047	0.359039	0.328363	0.620457	0.380891	0
Acly	ATP citrate lyase	1949.65	2458.88	2423.32	1615.05	2216.78	5087.75
Acmsd	amino carboxymuconate semialdehyde decarboxylase	0.288047	0.359039	0	0	0	0.417817
Acn9	NA	7.63325	5.74462	7.55234	7.6523	7.42737	7.10289
Acnat1	acyl-coenzyme A amino acid N-acyltransferase 1	0.144024	0	0	0.206819	0	0.208908
Acnat2	acyl-coenzyme A amino acid N-acyltransferase 2	0	0.718077	0.164181	0	0.190445	0
Aco1	aconitase 1	320.741	317.57	312.93	245.081	279.764	260.927
Aco2	aconitase 2; mitochondrial	7561.53	8410.84	7802.72	8119.3	7568.3	8305.15
Acot1	acyl-CoA thioesterase 1	20.5954	15.7977	28.5676	22.3365	11.0458	5.0138
Acot10	acyl-CoA thioesterase 10	0.432071	0.718077	0.164181	0.827276	0.190445	0
Acot11	acyl-CoA thioesterase 11	412.772	520.606	532.933	454.175	690.174	1073.58
Acot12	acyl-CoA thioesterase 12	0.864142	1.07712	1.14927	1.24091	1.90445	3.13363
Acot13	acyl-CoA thioesterase 13	100.817	114.892	96.3745	108.787	123.79	97.1424
Acot2	acyl-CoA thioesterase 2	74.4602	89.5802	109.673	118.507	67.7986	84.6079
Acot3	acyl-CoA thioesterase 3	1.00817	0.538558	0.656726	2.27501	0.952227	0.417817
Acot4	acyl-CoA thioesterase 4	15.9866	8.25789	14.2838	24.8183	7.99871	10.6543
Acot5	acyl-CoA thioesterase 5	0.288047	0	0	0	0	0
Acot6	acyl-CoA thioesterase 6	2.16035	2.51327	1.806	1.24091	1.14267	1.25345
Acot7	acyl-CoA thioesterase 7	22.6117	24.7737	22.3287	15.9251	20.7586	17.7572
Acot8	acyl-CoA thioesterase 8	8.64142	12.0278	12.642	11.1682	15.0452	10.4454
Acot9	acyl-CoA thioesterase 9	48.3919	53.3172	52.3739	63.0798	67.2272	75.4159
Acox1	acyl-Coenzyme A oxidase 1; palmitoyl	1072.69	972.815	967.685	1302.13	819.296	1112.44
Acox2	acyl-Coenzyme A oxidase 2; branched chain	0.720118	1.61567	1.14927	2.27501	2.47579	4.38708
Acox3	acyl-Coenzyme A oxidase 3; pristanoyl	56.3132	75.9367	54.0157	54.1866	63.2279	61.8369
Acoxl	acyl-Coenzyme A oxidase-like	0.144024	0.179519	0	0.206819	0.190445	0.626725
Acp1	acid phosphatase 1; soluble	65.9628	63.9089	69.9413	68.2503	70.8457	65.5972
Acp2	acid phosphatase 2; lysosomal	55.1611	64.8065	52.2097	59.9775	63.2279	59.1211
Acp5	acid phosphatase 5; tartrate resistant	177.149	162.645	182.077	156.355	217.489	197.836
Acp6	acid phosphatase 6; lysophosphatidic	27.7966	32.3135	26.1048	19.441	28.3764	19.0107
Acpp	acid phosphatase; prostate	0	0	0	0.206819	0.190445	0
Acpt	acid phosphatase; testicular	0	0	0	0	0	0
Acr	acrosin prepropeptide	0.144024	0.179519	0.164181	0	0	0
Acrbp	proacrosin binding protein	3.88864	2.33375	1.806	2.68865	0.571336	2.29799
Acrv1	acrosomal vesicle protein 1	0	0	0	0	0	0
Acsbg1	acyl-CoA synthetase bubblegum family member 1	1.00817	1.43615	1.14927	0.413638	0.761782	0.417817
Acsbg2	acyl-CoA synthetase bubblegum family member 2	0	0	0	0	0	0
Acsf2	acyl-CoA synthetase family member 2	132.934	150.078	151.868	153.253	252.531	209.326
Acsf3	acyl-CoA synthetase family member 3	119.972	156.72	149.241	159.871	189.684	212.46
Acsl1	acyl-CoA synthetase long-chain family member 1	3801.5	3815.5	3705.25	4587.04	2769.84	3463.07
Acsl3	acyl-CoA synthetase long-chain family member 3	75.9005	72.3463	81.7623	102.582	49.1349	96.7246
Acsl4	acyl-CoA synthetase long-chain family member 4	39.4625	33.3906	30.7019	36.607	35.4228	41.9906
Acsl5	acyl-CoA synthetase long-chain family member 5	444.025	440.9	504.201	342.699	529.629	629.859
Acsl6	acyl-CoA synthetase long-chain family member 6	0.720118	0	0	0	0.380891	0
Acsm1	acyl-CoA synthetase medium-chain family member 1	0	0	0	0	0	0
Acsm2	acyl-CoA synthetase medium-chain family member 2	0	0	0	0	0	0
Acsm3	acyl-CoA synthetase medium-chain family member 3	370.573	301.054	288.138	189.239	251.388	231.679
Acsm4	acyl-CoA synthetase medium-chain family member 4	0	0	0	0	0	0
Acsm5	acyl-CoA synthetase medium-chain family member 5	7.9213	5.92414	7.0598	5.17048	3.61846	3.96926
Acss1	acyl-CoA synthetase short-chain family member 1	276.813	277.716	291.094	296.992	238.628	312.945
Acss2	acyl-CoA synthetase short-chain family member 2	329.526	446.285	416.2	305.679	308.712	576.587
Acss2os	acyl-CoA synthetase short-chain family member 2; opposite strand	0	0.179519	0	0	0	0
Acss3	acyl-CoA synthetase short-chain family member 3	51.5605	61.5751	49.9111	56.2548	60.1808	75.6248
Acta1	actin; alpha 1; skeletal muscle	20.3073	0.179519	41.2095	0.413638	0.761782	11.49
Acta2	actin; alpha 2; smooth muscle; aorta	36.582	36.6219	35.299	34.332	27.4241	50.3469
Actb	actin; beta	528.135	355.987	380.572	268.865	851.862	301.455
Actbl2	actin; beta-like 2	0	0	0	0	0	0
Actc1	actin; alpha; cardiac muscle 1	0.576095	0.718077	0.985088	0.206819	0	0.417817
Actg1	actin; gamma; cytoplasmic 1	585.744	315.595	311.288	221.296	705.029	236.902
Actg2	actin; gamma 2; smooth muscle; enteric	1.00817	1.25664	1.14927	0.413638	0.380891	0.835634
Actl10	actin-like 10	0	0	0	0	0	0
Actl11	actin-like 11	0	0	0	0	0	0
Actl6a	actin-like 6A	26.5003	24.4146	22.8212	26.4728	26.091	26.3225
Actl6b	actin-like 6B	0.144024	0.179519	0	0	0	0
Actl7a	actin-like 7a	0	0	0	0	0	0
Actl7b	actin-like 7b	0	0	0	0	0	0
Actl9	actin-like 9	0.144024	0	0	0	0.190445	0.417817
Actn1	actinin; alpha 1	11.2338	12.5664	13.2987	20.4751	14.093	13.3701
Actn2	actinin alpha 2	1.00817	0.718077	2.46272	0.620457	1.14267	0.626725
Actn3	actinin alpha 3	2.16035	0	4.10453	0	0	3.96926
Actn4	actinin alpha 4	235.335	246.121	224.6	205.992	230.82	234.813
Actr10	ARP10 actin-related protein 10	55.8812	63.0113	62.2247	60.3912	59.2285	68.1041
Actr1a	ARP1 actin-related protein 1A; centractin alpha	144.168	167.851	159.748	161.526	168.163	156.89
Actr1b	ARP1 actin-related protein 1B; centractin beta	77.9168	79.3476	81.1056	73.2139	81.5106	78.3406
Actr2	ARP2 actin-related protein 2	100.817	111.482	109.345	114.578	119.409	116.571
Actr3	ARP3 actin-related protein 3	184.782	196.035	200.63	178.071	253.483	206.193
Actr3b	ARP3 actin-related protein 3B	0.288047	0.538558	0.492544	0	0.380891	0
Actr5	ARP5 actin-related protein 5	2.88047	2.33375	1.31345	4.75684	3.23757	3.96926
Actr6	ARP6 actin-related protein 6	16.5627	20.2857	21.6719	19.8546	14.093	15.6681
Actr8	ARP8 actin-related protein 8	37.3021	42.0075	34.3139	40.9502	44.1833	42.1995
Actrt1	actin-related protein T1	0	0	0	0	0	0
Actrt2	actin-related protein T2	0	0	0	0	0	0
Actrt3	actin related protein T3	0	0	0	0	0	0
Acvr1	activin A receptor; type 1	14.6904	13.1049	13.6271	19.441	15.9974	13.788
Acvr1b	activin A receptor; type 1B	4.60876	5.20606	5.08962	3.3091	5.52292	4.59598
Acvr1c	activin A receptor; type IC	105.425	99.6332	101.136	112.51	104.364	102.365
Acvr2a	activin receptor IIA	26.3563	31.7749	30.3736	31.8501	23.2343	32.3808
Acvr2b	activin receptor IIB	1.15219	1.07712	1.31345	0.206819	1.14267	0.835634
Acvrl1	activin A receptor; type II-like 1	21.3155	26.2098	25.1198	30.1956	28.7573	29.4561
Acy1	aminoacylase 1	7.48923	5.20606	5.91053	3.3091	6.66559	3.34253
Acy3	aspartoacylase (aminoacylase) 3	16.7067	17.7724	21.5078	15.9251	13.7121	12.1167
Acyp1	acylphosphatase 1; erythrocyte (common) type	15.5546	17.5929	15.4331	15.7182	18.2828	14.8325
Acyp2	acylphosphatase 2; muscle type	53.1447	53.4968	58.7769	74.248	66.8463	80.6386
Ada	adenosine deaminase	0.144024	0.538558	1.31345	0.206819	3.23757	0.417817
Adad1	adenosine deaminase domain containing 1 (testis specific)	0	0	0	0	0	0
Adad2	adenosine deaminase domain containing 2	0	0	0	0	0	0
[truncated: 22,055 more rows]
